# Supplementary material for: Comprehensive Genomic Investigation of Adaptive Mutations Driving the Low-Level Oxacillin Resistance Phenotype in Staphylococcus aureus
Source: mBio. 2020 Dec 8;11(6):e02882-20. doi: 10.1128/mBio.02882-20 (PMC7733948; doi:10.1128/mBio.02882-20)
Supplement: TABLE S1 [file mBio.02882-20-st001.xlsx]

## Sheet: Part 1
		Oxacillin MIC
Strain ID	Strain group	Broth microdilution	Etest	Vancomycin MIC	Daptomycin MIC	Cefazolin MIC	Doubling time in HI	Run accession	BioProject	Description
21162	Clinical case 2	0.25	0.38	<= 1	<= 0.25	0.5	34.8334	ERR4662239	PRJEB40246	Index isolate
21163	Clinical case 2	4	3	<= 1	0.5	1	42.0741	ERR4662240	PRJEB40246
21164	Clinical case 2	0.25	0.38	<= 1	<= 0.25	0.5	36.3378	ERR4662241	PRJEB40246
21165	Clinical case 2	2	1.5	<= 1	<= 0.25	1	67.3722	ERR4662242	PRJEB40246
21166	Clinical case 2	0.25		<= 1	<= 0.25	0.5	77.4827	ERR4662243	PRJEB40246
23506	Clinical case 2	0.5	0.5	<= 1	0.5	1	79.6081	ERR4662244	PRJEB40246
AUS0325	Clinical case 1	0.5	0.75	<= 1	<= 0.25	1	32.0296	ERR4662245	PRJEB40246	Index isolate
AUS0326	Clinical case 1	1	1	2	0.5	1	39.222	ERR4662246	PRJEB40246
AUS0327	Clinical case 1	1	1	<= 1	0.5	1	38.6826	ERR4662247	PRJEB40246
AUS0328	Clinical case 1	1	1	<= 1	0.5	1	38.7038	ERR4662248	PRJEB40246
AUS0329	Clinical case 1	1	1.5	<= 1	0.5	1	38.4642	ERR4662249	PRJEB40246
AUS0331	Clinical case 1	1		<= 1	1	1	38.7142	ERR4662250	PRJEB40246
AUS0332	Clinical case 1	1	1.5	<= 1	0.5	1	38.8127	ERR4662251	PRJEB40246
BPH3800	Allelic exchange	0.25	0.38	<= 1	0.5	0.5	31.6716	ERR4662252	PRJEB40246	AUS0325 DblaZ
BPH3801	Allelic exchange	1	1	<= 1	0.5	1	36.2735	ERR4662253	PRJEB40246	AUS0325 rpoB A477V I527T
BPH3802	Allelic exchange	0.5	0.75	<= 1	<= 0.25	1	31.8567	ERR4662254	PRJEB40246	AUS0325 pbp3 V613A
BPH3804	In vitro oxacillin adaptation	4	3	<= 1	0.5	1	42.3122	ERR4662255	PRJEB40246
BPH3805	In vitro oxacillin adaptation	2	3	2	1	1	32.6804	ERR4662256	PRJEB40246
BPH3806	In vitro oxacillin adaptation	4	3	2	0.5	1	37.8451	ERR4662257	PRJEB40246
BPH3807	In vitro oxacillin adaptation	2		<= 1	0.5	1	36.5526	ERR4662258	PRJEB40246
BPH3808	In vitro oxacillin adaptation	4	1.5	<= 1	<= 0.25	2	34.9583	ERR4662259	PRJEB40246
BPH3809	In vitro oxacillin adaptation	1	1.5	<= 1	<= 0.25	1	40.9618	ERR4662260	PRJEB40246
BPH3810	In vitro oxacillin adaptation	1	1.5	<= 1	0.5	1	32.1949	ERR4662261	PRJEB40246
BPH3811	In vitro oxacillin adaptation	4	1	<= 1	0.5	2	40.1284	ERR4662262	PRJEB40246
BPH3812	In vitro oxacillin adaptation	1		<= 1	0.5	1	12149.2	ERR4662263	PRJEB40246
BPH3813	In vitro oxacillin adaptation	2	1.5	<= 1	0.5	1	32.4405	ERR4662264	PRJEB40246
BPH3814	In vitro oxacillin adaptation	4	3	<= 1	<= 0.25	1	36.471	ERR4662265	PRJEB40246
BPH3815	In vitro oxacillin adaptation	4	3	<= 1	<= 0.25	1	37.5404	ERR4662266	PRJEB40246
BPH3816	In vitro oxacillin adaptation	4	1.5	<= 1	<= 0.25	1	96.886	ERR4662267	PRJEB40246
BPH3817	In vitro oxacillin adaptation	4	3	<= 1	<= 0.25	1	38.671	ERR4662268	PRJEB40246
BPH3818	In vitro oxacillin adaptation	0.5	1.5	<= 1	<= 0.25	1	41.9552	ERR4662269	PRJEB40246
BPH3819	In vitro oxacillin adaptation	4	2	<= 1	<= 0.25	0.5	99.0858	ERR4662270	PRJEB40246
BPH3820	In vitro oxacillin adaptation	3		<= 1	<= 0.25	1	40.3647	ERR4662271	PRJEB40246
BPH3821	In vitro oxacillin adaptation	2	2	<= 1	0.5	1	45.646	ERR4662272	PRJEB40246
BPH3822	In vitro oxacillin adaptation	4	3	<= 1	<= 0.25	1	62.1445	ERR4662273	PRJEB40246
BPH3823	In vitro oxacillin adaptation	2	3	<= 1	<= 0.25	1	99.7553	ERR4662274	PRJEB40246
BPH3824	In vitro oxacillin adaptation	16	24	<= 1	<= 0.25	4	43.9643	ERR4662275	PRJEB40246
BPH3828	In vitro oxacillin adaptation	8	6	<= 1	<= 0.25	4	38.9326	ERR4662276	PRJEB40246
BPH3829	In vitro oxacillin adaptation	8	12	2	1	8	39.2839	ERR4662277	PRJEB40246
BPH3830	In vitro oxacillin adaptation	4	4	<= 1	<= 0.25	2	41.2713	ERR4662278	PRJEB40246
BPH3832	In vitro oxacillin adaptation	16	12	<= 1	0.5	8	40.0488	ERR4662279	PRJEB40246
BPH3833	In vitro oxacillin adaptation	16	16	<= 1	<= 0.25	2	39.3864	ERR4662280	PRJEB40246
BPH3834	Allelic exchange	1	1	<= 1	0.5	1	39.1176	ERR4662281	PRJEB40246	21162 gdpP Q572fs
BPH3835	Allelic exchange	0.5	0.75	<= 1	<= 0.25	0.5	37.079	ERR4662282	PRJEB40246	21163 gdpP wt

## Sheet: Part 2
Strain ID	Strain group	ST	Oxacillin MIC (Etest)	blaZ	Oxacillin resistance	Run accession	BioProject
BPH2702	GWAS analysis	15	0.5	Present	Susceptible	ERR2137014	PRJEB27932
BPH2703	GWAS analysis	8	0.25	Absent	Susceptible	ERR2137015	PRJEB27932
BPH2706	GWAS analysis	508	0.125	Absent	Susceptible	ERR2137018	PRJEB27932
BPH2707	GWAS analysis	8	0.25	Present	Susceptible	ERR2137019	PRJEB27932
BPH2708	GWAS analysis	97	0.38	Present	Susceptible	ERR2137020	PRJEB27932
BPH2711	GWAS analysis	22	0.19	Present	Susceptible	ERR2137023	PRJEB27932
BPH2712	GWAS analysis	15	0.38	Present	Susceptible	ERR2137024	PRJEB27932
BPH2713	GWAS analysis	45	0.047	Absent	Susceptible	ERR2137025	PRJEB27932
BPH2715	GWAS analysis	5	0.094	Absent	Susceptible	ERR2137027	PRJEB27932
BPH2717	GWAS analysis	45	0.125	Absent	Susceptible	ERR2137029	PRJEB27932
BPH2719	GWAS analysis	5	0.125	Absent	Susceptible	ERR2137031	PRJEB27932
BPH2721	GWAS analysis	8	0.19	Present	Susceptible	ERR2137033	PRJEB27932
BPH2722	GWAS analysis	188	0.125	Present	Susceptible	ERR2137034	PRJEB27932
BPH2724	GWAS analysis	NA	0.19	Present	Susceptible	ERR2137036	PRJEB27932
BPH2725	GWAS analysis	45	0.19	Present	Susceptible	ERR2137037	PRJEB27932
BPH2731	GWAS analysis	NA	0.094	Absent	Susceptible	ERR2137043	PRJEB27932
BPH2732	GWAS analysis	45	0.25	Present	Susceptible	ERR2137044	PRJEB27932
BPH2736	GWAS analysis	45	0.38	Present	Susceptible	ERR2137048	PRJEB27932
BPH2737	GWAS analysis	NA	0.75	Present	Susceptible	ERR2137049	PRJEB27932
BPH2739	GWAS analysis	NA	0.19	Present	Susceptible	ERR2137051	PRJEB27932
BPH2741	GWAS analysis	109	0.38	Present	Susceptible	ERR2137053	PRJEB27932
BPH2743	GWAS analysis	5	0.38	Present	Susceptible	ERR2137055	PRJEB27932
BPH2744	GWAS analysis	NA	0.75	Present	Susceptible	ERR2137056	PRJEB27932
BPH2745	GWAS analysis	72	0.25	Present	Susceptible	ERR2137057	PRJEB27932
BPH2746	GWAS analysis	8	0.19	Present	Susceptible	ERR2137058	PRJEB27932
BPH2749	GWAS analysis	20	0.125	Present	Susceptible	ERR2137061	PRJEB27932
BPH2750	GWAS analysis	39	0.064	Present	Susceptible	ERR2137062	PRJEB27932
BPH2752	GWAS analysis	30	0.094	Present	Susceptible	ERR2137064	PRJEB27932
BPH2753	GWAS analysis	121	0.125	Present	Susceptible	ERR2137065	PRJEB27932
BPH2754	GWAS analysis	5	0.094	Present	Susceptible	ERR2137066	PRJEB27932
BPH2756	GWAS analysis	567	0.25	Absent	Susceptible	ERR2137068	PRJEB27932
BPH2757	GWAS analysis	5	0.5	Present	Susceptible	ERR2137069	PRJEB27932
BPH2758	GWAS analysis	5	0.38	Present	Susceptible	ERR2137070	PRJEB27932
BPH2759	GWAS analysis	30	0.094	Present	Susceptible	ERR2137071	PRJEB27932
BPH2760	GWAS analysis	1	0.5	Present	Susceptible	ERR2137072	PRJEB27932
BPH2761	GWAS analysis	30	0.094	Present	Susceptible	ERR2137073	PRJEB27932
BPH2765	GWAS analysis	15	0.75	Present	Susceptible	ERR2137077	PRJEB27932
BPH2766	GWAS analysis	45	0.19	Present	Susceptible	ERR2137078	PRJEB27932
BPH2767	GWAS analysis	3628	0.125	Present	Susceptible	ERR2137079	PRJEB27932
BPH2768	GWAS analysis	30	0.094	Present	Susceptible	ERR2137080	PRJEB27932
BPH2769	GWAS analysis	188	0.094	Absent	Susceptible	ERR2137081	PRJEB27932
BPH2773	GWAS analysis	188	0.25	Present	Susceptible	ERR2137084	PRJEB27932
BPH2775	GWAS analysis	8	0.19	Present	Susceptible	ERR2137086	PRJEB27932
BPH2776	GWAS analysis	30	0.064	Present	Susceptible	ERR2137087	PRJEB27932
BPH2777	GWAS analysis	30	0.094	Present	Susceptible	ERR2137088	PRJEB27932
BPH2782	GWAS analysis	NA	0.19	Present	Susceptible	ERR2137093	PRJEB27932
BPH2784	GWAS analysis	88	0.19	Present	Susceptible	ERR2137095	PRJEB27932
BPH2786	GWAS analysis	5	0.125	Present	Susceptible	ERR2137097	PRJEB27932
BPH2788	GWAS analysis	15	0.19	Present	Susceptible	ERR2137099	PRJEB27932
BPH2789	GWAS analysis	109	0.25	Present	Susceptible	ERR2137100	PRJEB27932
BPH2791	GWAS analysis	6	0.19	Present	Susceptible	ERR2137102	PRJEB27932
BPH2793	GWAS analysis	5	0.125	Present	Susceptible	ERR2137104	PRJEB27932
BPH2794	GWAS analysis	5	0.19	Present	Susceptible	ERR2137105	PRJEB27932
BPH2795	GWAS analysis	291	0.25	Present	Susceptible	ERR2137106	PRJEB27932
BPH2796	GWAS analysis	97	0.25	Present	Susceptible	ERR2137107	PRJEB27932
BPH2797	GWAS analysis	12	0.19	Absent	Susceptible	ERR2137108	PRJEB27932
BPH2801	GWAS analysis	59	0.19	Present	Susceptible	ERR2137112	PRJEB27932
BPH2805	GWAS analysis	NA	0.125	Present	Susceptible	ERR2137116	PRJEB27932
BPH2806	GWAS analysis	45	0.094	Present	Susceptible	ERR2137117	PRJEB27932
BPH2809	GWAS analysis	NA	0.094	Present	Susceptible	ERR2137119	PRJEB27932
BPH2810	GWAS analysis	508	0.125	Present	Susceptible	ERR2137120	PRJEB27932
BPH2811	GWAS analysis	15	0.125	Absent	Susceptible	ERR2137121	PRJEB27932
BPH2816	GWAS analysis	15	0.19	Present	Susceptible	ERR2137123	PRJEB27932
BPH2817	GWAS analysis	NA	0.19	Present	Susceptible	ERR2137124	PRJEB27932
BPH2818	GWAS analysis	5	0.125	Absent	Susceptible	ERR2137125	PRJEB27932
BPH2819	GWAS analysis	5	0.19	Present	Susceptible	ERR2137126	PRJEB27932
BPH2821	GWAS analysis	12	0.19	Present	Susceptible	ERR2137128	PRJEB27932
BPH2822	GWAS analysis	1	0.125	Absent	Susceptible	ERR2137129	PRJEB27932
BPH2828	GWAS analysis	22	0.094	Absent	Susceptible	ERR2137135	PRJEB27932
BPH2829	GWAS analysis	8	0.19	Present	Susceptible	ERR2137136	PRJEB27932
BPH2830	GWAS analysis	NA	0.19	Present	Susceptible	ERR2137137	PRJEB27932
BPH2831	GWAS analysis	8	0.25	Present	Susceptible	ERR2137138	PRJEB27932
BPH2834	GWAS analysis	NA	0.094	Present	Susceptible	ERR2137139	PRJEB27932
BPH2835	GWAS analysis	72	0.19	Present	Susceptible	ERR2137140	PRJEB27932
BPH2836	GWAS analysis	8	0.75	Present	Susceptible	ERR2137141	PRJEB27932
BPH2837	GWAS analysis	59	0.75	Present	Susceptible	ERR2137142	PRJEB27932
BPH2838	GWAS analysis	12	0.19	Present	Susceptible	ERR2137143	PRJEB27932
BPH2839	GWAS analysis	1	0.125	Absent	Susceptible	ERR2137144	PRJEB27932
BPH2840	GWAS analysis	8	0.125	Present	Susceptible	ERR2137145	PRJEB27932
BPH2844	GWAS analysis	20	0.19	Absent	Susceptible	ERR2137149	PRJEB27932
BPH2846	GWAS analysis	NA	0.19	Present	Susceptible	ERR2137151	PRJEB27932
BPH2848	GWAS analysis	1	0.25	Present	Susceptible	ERR2137153	PRJEB27932
BPH2849	GWAS analysis	NA	0.094	Absent	Susceptible	ERR2137154	PRJEB27932
BPH2852	GWAS analysis	101	0.094	Absent	Susceptible	ERR2137156	PRJEB27932
BPH2853	GWAS analysis	30	0.094	Present	Susceptible	ERR2137157	PRJEB27932
BPH2855	GWAS analysis	15	0.094	Present	Susceptible	ERR2137159	PRJEB27932
BPH2856	GWAS analysis	22	0.094	Absent	Susceptible	ERR2137160	PRJEB27932
BPH2860	GWAS analysis	88	0.125	Present	Susceptible	ERR2137164	PRJEB27932
BPH2861	GWAS analysis	39	0.094	Present	Susceptible	ERR2137165	PRJEB27932
BPH2863	GWAS analysis	NA	0.19	Present	Susceptible	ERR2137167	PRJEB27932
BPH2865	GWAS analysis	46	0.19	Present	Susceptible	ERR2137169	PRJEB27932
BPH2866	GWAS analysis	15	0.38	Present	Susceptible	ERR2137170	PRJEB27932
BPH2868	GWAS analysis	93	0.25	Present	Susceptible	ERR2137171	PRJEB27932
BPH2870	GWAS analysis	78	0.125	Absent	Susceptible	ERR2137173	PRJEB27932
BPH2871	GWAS analysis	88	0.125	Absent	Susceptible	ERR2137174	PRJEB27932
BPH2872	GWAS analysis	NA	0.094	Present	Susceptible	ERR2137175	PRJEB27932
BPH2874	GWAS analysis	7	0.75	Present	Susceptible	ERR2137177	PRJEB27932
BPH2875	GWAS analysis	NA	0.19	Present	Susceptible	ERR2137178	PRJEB27932
BPH2878	GWAS analysis	30	0.19	Present	Susceptible	ERR2137180	PRJEB27932
BPH2880	GWAS analysis	NA	0.094	Absent	Susceptible	ERR2137182	PRJEB27932
BPH2883	GWAS analysis	5	0.094	Present	Susceptible	ERR2137185	PRJEB27932
BPH2885	GWAS analysis	5	0.125	Absent	Susceptible	ERR2137187	PRJEB27932
BPH2886	GWAS analysis	5	0.19	Present	Susceptible	ERR2137188	PRJEB27932
BPH2889	GWAS analysis	9	0.19	Present	Susceptible	ERR2137191	PRJEB27932
BPH2892	GWAS analysis	109	0.38	Present	Susceptible	ERR2137193	PRJEB27932
BPH2893	GWAS analysis	30	0.19	Present	Susceptible	ERR2137194	PRJEB27932
BPH2894	GWAS analysis	121	0.19	Present	Susceptible	ERR2137195	PRJEB27932
BPH2895	GWAS analysis	509	0.19	Present	Susceptible	ERR2137196	PRJEB27932
BPH2897	GWAS analysis	34	0.125	Present	Susceptible	ERR2137198	PRJEB27932
BPH2899	GWAS analysis	NA	0.19	Absent	Susceptible	ERR2137200	PRJEB27932
BPH2901	GWAS analysis	5	0.19	Present	Susceptible	ERR2137202	PRJEB27932
BPH2905	GWAS analysis	NA	0.19	Present	Susceptible	ERR2137206	PRJEB27932
BPH2906	GWAS analysis	30	0.094	Present	Susceptible	ERR2137207	PRJEB27932
BPH2908	GWAS analysis	15	0.25	Present	Susceptible	ERR2137209	PRJEB27932
BPH2909	GWAS analysis	NA	0.19	Present	Susceptible	ERR2137210	PRJEB27932
BPH2910	GWAS analysis	953	0.38	Present	Susceptible	ERR2137211	PRJEB27932
BPH2912	GWAS analysis	1	0.19	Present	Susceptible	ERR2137213	PRJEB27932
BPH2913	GWAS analysis	5	0.19	Present	Susceptible	ERR2137214	PRJEB27932
BPH2914	GWAS analysis	5	0.19	Present	Susceptible	ERR2137215	PRJEB27932
BPH2915	GWAS analysis	30	0.125	Present	Susceptible	ERR2137216	PRJEB27932
BPH2916	GWAS analysis	15	0.19	Present	Susceptible	ERR2137217	PRJEB27932
BPH2917	GWAS analysis	46	0.094	Absent	Susceptible	ERR2137218	PRJEB27932
BPH2918	GWAS analysis	78	0.19	Present	Susceptible	ERR2137219	PRJEB27932
BPH2921	GWAS analysis	88	0.25	Present	Susceptible	ERR2137222	PRJEB27932
BPH2922	GWAS analysis	1	0.19	Present	Susceptible	ERR2137223	PRJEB27932
BPH2927	GWAS analysis	45	0.38	Present	Susceptible	ERR2137224	PRJEB27932
BPH2928	GWAS analysis	101	0.125	Absent	Susceptible	ERR2137225	PRJEB27932
BPH2930	GWAS analysis	88	0.38	Present	Susceptible	ERR2137227	PRJEB27932
BPH2931	GWAS analysis	59	0.094	Absent	Susceptible	ERR2137228	PRJEB27932
BPH2932	GWAS analysis	8	0.5	Present	Susceptible	ERR2137229	PRJEB27932
BPH2933	GWAS analysis	5	0.19	Present	Susceptible	ERR2137230	PRJEB27932
BPH2934	GWAS analysis	291	0.5	Present	Susceptible	ERR2137231	PRJEB27932
BPH2935	GWAS analysis	NA	0.064	Present	Susceptible	ERR2137232	PRJEB27932
BPH2937	GWAS analysis	8	0.25	Present	Susceptible	ERR2137234	PRJEB27932
BPH2938	GWAS analysis	30	0.094	Present	Susceptible	ERR2137235	PRJEB27932
BPH2939	GWAS analysis	5	0.094	Absent	Susceptible	ERR2137236	PRJEB27932
BPH2940	GWAS analysis	88	0.125	Present	Susceptible	ERR2137237	PRJEB27932
BPH2941	GWAS analysis	22	0.25	Present	Susceptible	ERR2137238	PRJEB27932
BPH2942	GWAS analysis	5	0.25	Present	Susceptible	ERR2137239	PRJEB27932
BPH2944	GWAS analysis	60	0.125	Absent	Susceptible	ERR2137241	PRJEB27932
BPH2945	GWAS analysis	30	0.094	Present	Susceptible	ERR2137242	PRJEB27932
BPH2950	GWAS analysis	188	0.25	Absent	Susceptible	ERR2137247	PRJEB27932
BPH2951	GWAS analysis	340	0.125	Absent	Susceptible	ERR2137248	PRJEB27932
BPH2955	GWAS analysis	5	0.38	Present	Susceptible	ERR2137252	PRJEB27932
BPH2957	GWAS analysis	NA	0.25	Absent	Susceptible	ERR2137254	PRJEB27932
BPH2958	GWAS analysis	15	0.38	Present	Susceptible	ERR2137255	PRJEB27932
BPH2959	GWAS analysis	5	0.125	Absent	Susceptible	ERR2137256	PRJEB27932
BPH2962	GWAS analysis	20	0.19	Present	Susceptible	ERR2137259	PRJEB27932
BPH2965	GWAS analysis	8	0.125	Present	Susceptible	ERR2137262	PRJEB27932
BPH2967	GWAS analysis	78	0.19	Absent	Susceptible	ERR2137264	PRJEB27932
BPH2968	GWAS analysis	8	0.38	Present	Susceptible	ERR2137265	PRJEB27932
BPH2969	GWAS analysis	188	0.25	Present	Susceptible	ERR2137266	PRJEB27932
BPH2970	GWAS analysis	30	0.064	Present	Susceptible	ERR2137267	PRJEB27932
BPH2971	GWAS analysis	30	0.38	Present	Susceptible	ERR2137268	PRJEB27932
BPH2972	GWAS analysis	582	0.064	Present	Susceptible	ERR2137269	PRJEB27932
BPH2973	GWAS analysis	39	0.064	Absent	Susceptible	ERR2137270	PRJEB27932
BPH2983	GWAS analysis	25	1.5	Present	Resistant	ERR2137280	PRJEB27932
BPH2984	GWAS analysis	15	0.5	Present	Susceptible	ERR2137281	PRJEB27932
BPH2985	GWAS analysis	5	0.38	Present	Susceptible	ERR2137282	PRJEB27932
BPH2987	GWAS analysis	39	0.064	Present	Susceptible	ERR2137284	PRJEB27932
BPH2989	GWAS analysis	2176	0.19	Present	Susceptible	ERR2137286	PRJEB27932
BPH2992	GWAS analysis	NA	0.38	Present	Susceptible	ERR2137289	PRJEB27932
BPH2993	GWAS analysis	1970	0.38	Present	Susceptible	ERR2137290	PRJEB27932
BPH2994	GWAS analysis	20	0.25	Present	Susceptible	ERR2137291	PRJEB27932
BPH3201	GWAS analysis	45	0.38	Present	Susceptible	ERR2137293	PRJEB27932
BPH3203	GWAS analysis	101	0.19	Absent	Susceptible	ERR2137295	PRJEB27932
BPH3205	GWAS analysis	30	0.19	Present	Susceptible	ERR2137297	PRJEB27932
BPH3206	GWAS analysis	34	0.38	Present	Susceptible	ERR2137298	PRJEB27932
BPH3207	GWAS analysis	188	0.38	Present	Susceptible	ERR2137299	PRJEB27932
BPH3209	GWAS analysis	15	0.5	Present	Susceptible	ERR2137301	PRJEB27932
BPH3211	GWAS analysis	NA	0.38	Present	Susceptible	ERR2137303	PRJEB27932
BPH3213	GWAS analysis	1	0.25	Absent	Susceptible	ERR2137305	PRJEB27932
BPH3214	GWAS analysis	5	0.38	Present	Susceptible	ERR2137306	PRJEB27932
BPH3215	GWAS analysis	8	0.5	Present	Susceptible	ERR2137307	PRJEB27932
BPH3216	GWAS analysis	188	1	Present	Resistant	ERR2137308	PRJEB27932
BPH3217	GWAS analysis	5	0.75	Present	Susceptible	ERR2137309	PRJEB27932
BPH3218	GWAS analysis	15	0.75	Present	Susceptible	ERR2137310	PRJEB27932
BPH3219	GWAS analysis	30	0.75	Present	Susceptible	ERR2137311	PRJEB27932
BPH3221	GWAS analysis	188	1.5	Present	Resistant	ERR2137313	PRJEB27932
BPH3222	GWAS analysis	45	0.75	Present	Susceptible	ERR2137314	PRJEB27932
BPH3223	GWAS analysis	59	0.75	Present	Susceptible	ERR2137315	PRJEB27932
BPH3224	GWAS analysis	6	0.75	Present	Susceptible	ERR2137316	PRJEB27932
BPH3225	GWAS analysis	NA	0.5	Present	Susceptible	ERR2137317	PRJEB27932
BPH3227	GWAS analysis	5	0.25	Absent	Susceptible	ERR2137319	PRJEB27932
BPH3229	GWAS analysis	30	0.75	Present	Susceptible	ERR2137321	PRJEB27932
BPH3231	GWAS analysis	12	0.5	Present	Susceptible	ERR2137323	PRJEB27932
BPH3233	GWAS analysis	508	0.75	Present	Susceptible	ERR2137325	PRJEB27932
BPH3235	GWAS analysis	508	0.75	Present	Susceptible	ERR2137327	PRJEB27932
BPH3237	GWAS analysis	101	0.38	Absent	Susceptible	ERR2137329	PRJEB27932
BPH3238	GWAS analysis	188	0.75	Absent	Susceptible	ERR2137330	PRJEB27932
BPH3239	GWAS analysis	12	0.38	Absent	Susceptible	ERR2137331	PRJEB27932
BPH3240	GWAS analysis	5	0.75	Present	Susceptible	ERR2137332	PRJEB27932
BPH3241	GWAS analysis	5	0.75	Present	Susceptible	ERR2137333	PRJEB27932
BPH3242	GWAS analysis	NA	0.38	Present	Susceptible	ERR2137334	PRJEB27932
BPH3243	GWAS analysis	45	0.5	Present	Susceptible	ERR2137335	PRJEB27932
BPH3245	GWAS analysis	78	0.75	Present	Susceptible	ERR2137337	PRJEB27932
BPH3247	GWAS analysis	12	0.38	Absent	Susceptible	ERR2137339	PRJEB27932
BPH3249	GWAS analysis	188	1	Present	Resistant	ERR2137341	PRJEB27932
BPH3251	GWAS analysis	50	0.38	Present	Susceptible	ERR2137343	PRJEB27932
BPH3253	GWAS analysis	NA	1	Present	Resistant	ERR2137345	PRJEB27932
BPH3255	GWAS analysis	20	0.38	Present	Susceptible	ERR2137347	PRJEB27932
BPH3256	GWAS analysis	59	1	Present	Resistant	ERR2137348	PRJEB27932
BPH3257	GWAS analysis	NA	0.75	Present	Susceptible	ERR2137349	PRJEB27932
BPH3259	GWAS analysis	12	0.38	Absent	Susceptible	ERR2137351	PRJEB27932
BPH3261	GWAS analysis	15	0.75	Present	Susceptible	ERR2137353	PRJEB27932
BPH3263	GWAS analysis	5	1	Present	Resistant	ERR2137355	PRJEB27932
BPH3264	GWAS analysis	188	1	Present	Resistant	ERR2137356	PRJEB27932
BPH3265	GWAS analysis	20	0.38	Absent	Susceptible	ERR2137357	PRJEB27932
BPH3267	GWAS analysis	39	0.25	Present	Susceptible	ERR2137359	PRJEB27932
BPH3268	GWAS analysis	88	3	Present	Resistant	ERR2137360	PRJEB27932
BPH3269	GWAS analysis	30	0.38	Present	Susceptible	ERR2137361	PRJEB27932
BPH3270	GWAS analysis	188	2	Present	Resistant	ERR2137362	PRJEB27932
BPH3271	GWAS analysis	101	0.25	Absent	Susceptible	ERR2137363	PRJEB27932
BPH3273	GWAS analysis	5	0.38	Present	Susceptible	ERR2137365	PRJEB27932
BPH3275	GWAS analysis	1	0.75	Present	Susceptible	ERR2137367	PRJEB27932
BPH3277	GWAS analysis	25	1.5	Present	Resistant	ERR2137369	PRJEB27932
BPH3278	GWAS analysis	NA	0.5	Absent	Susceptible	ERR2137370	PRJEB27932
BPH3279	GWAS analysis	1	0.75	Present	Susceptible	ERR2137371	PRJEB27932
BPH3280	GWAS analysis	25	0.75	Present	Susceptible	ERR2137372	PRJEB27932
BPH3281	GWAS analysis	78	0.75	Present	Susceptible	ERR2137373	PRJEB27932
BPH3283	GWAS analysis	15	0.5	Present	Susceptible	ERR2137375	PRJEB27932
BPH3285	GWAS analysis	121	0.75	Present	Susceptible	ERR2137377	PRJEB27932
BPH3287	GWAS analysis	78	0.75	Present	Susceptible	ERR2137379	PRJEB27932
BPH3289	GWAS analysis	39	0.25	Absent	Susceptible	ERR2137381	PRJEB27932
BPH3291	GWAS analysis	34	0.5	Present	Susceptible	ERR2137383	PRJEB27932
BPH3293	GWAS analysis	45	0.19	Absent	Susceptible	ERR2137385	PRJEB27932
BPH3295	GWAS analysis	5	0.25	Present	Susceptible	ERR2137387	PRJEB27932
BPH3297	GWAS analysis	78	0.5	Present	Susceptible	ERR2137389	PRJEB27932
BPH3299	GWAS analysis	398	0.75	Present	Susceptible	ERR2137391	PRJEB27932
BPH3300	GWAS analysis	1	0.38	Present	Susceptible	ERR2137392	PRJEB27932
BPH3301	GWAS analysis	2430	0.38	Present	Susceptible	ERR2137393	PRJEB27932
BPH3302	GWAS analysis	NA	0.38	Present	Susceptible	ERR2137394	PRJEB27932
BPH3303	GWAS analysis	15	0.75	Present	Susceptible	ERR2137395	PRJEB27932
BPH3304	GWAS analysis	88	1.5	Present	Resistant	ERR2137396	PRJEB27932
BPH3305	GWAS analysis	188	0.5	Present	Susceptible	ERR2137397	PRJEB27932
BPH3307	GWAS analysis	9	0.25	Present	Susceptible	ERR2137399	PRJEB27932
BPH3309	GWAS analysis	5	0.5	Present	Susceptible	ERR2137401	PRJEB27932
BPH3310	GWAS analysis	30	0.38	Present	Susceptible	ERR2137402	PRJEB27932
BPH3311	GWAS analysis	20	0.25	Present	Susceptible	ERR2137403	PRJEB27932
BPH3312	GWAS analysis	45	0.38	Present	Susceptible	ERR2137404	PRJEB27932
BPH3313	GWAS analysis	20	0.38	Present	Susceptible	ERR2137405	PRJEB27932
BPH3314	GWAS analysis	20	0.38	Present	Susceptible	ERR2137406	PRJEB27932
BPH3315	GWAS analysis	1	0.75	Present	Susceptible	ERR2137407	PRJEB27932
BPH3317	GWAS analysis	5	0.38	Present	Susceptible	ERR2137409	PRJEB27932
BPH3318	GWAS analysis	5	0.38	Present	Susceptible	ERR2137410	PRJEB27932
BPH3319	GWAS analysis	88	0.75	Present	Susceptible	ERR2137411	PRJEB27932
BPH3321	GWAS analysis	5	0.38	Present	Susceptible	ERR2137413	PRJEB27932
BPH3322	GWAS analysis	5	0.25	Present	Susceptible	ERR2137414	PRJEB27932
BPH3323	GWAS analysis	5	0.19	Present	Susceptible	ERR2137415	PRJEB27932
BPH3325	GWAS analysis	1	0.75	Present	Susceptible	ERR2137417	PRJEB27932
BPH3326	GWAS analysis	8	0.38	Present	Susceptible	ERR2137418	PRJEB27932
BPH3327	GWAS analysis	15	0.5	Present	Susceptible	ERR2137419	PRJEB27932
BPH3329	GWAS analysis	5	0.19	Absent	Susceptible	ERR2137421	PRJEB27932
BPH3330	GWAS analysis	30	0.5	Present	Susceptible	ERR2137422	PRJEB27932
BPH3331	GWAS analysis	15	0.75	Present	Susceptible	ERR2137423	PRJEB27932
BPH3333	GWAS analysis	97	0.5	Absent	Susceptible	ERR2137425	PRJEB27932
BPH3334	GWAS analysis	5	0.38	Absent	Susceptible	ERR2137426	PRJEB27932
BPH3335	GWAS analysis	30	0.38	Present	Susceptible	ERR2137427	PRJEB27932
BPH3337	GWAS analysis	8	0.38	Present	Susceptible	ERR2137429	PRJEB27932
BPH3339	GWAS analysis	12	0.38	Absent	Susceptible	ERR2137431	PRJEB27932
BPH3341	GWAS analysis	45	1	Present	Resistant	ERR2137433	PRJEB27932
BPH3342	GWAS analysis	1	0.5	Present	Susceptible	ERR2137434	PRJEB27932
BPH3343	GWAS analysis	15	0.75	Present	Susceptible	ERR2137435	PRJEB27932
BPH3344	GWAS analysis	239	0.75	Present	Susceptible	ERR2137436	PRJEB27932
BPH3345	GWAS analysis	30	0.38	Present	Susceptible	ERR2137437	PRJEB27932
BPH3347	GWAS analysis	5	0.19	Absent	Susceptible	ERR2137439	PRJEB27932
BPH3349	GWAS analysis	34	0.5	Present	Susceptible	ERR2137441	PRJEB27932
BPH3350	GWAS analysis	45	0.5	Present	Susceptible	ERR2137442	PRJEB27932
BPH3351	GWAS analysis	30	0.5	Present	Susceptible	ERR2137443	PRJEB27932
BPH3353	GWAS analysis	45	0.5	Present	Susceptible	ERR2137445	PRJEB27932
BPH3354	GWAS analysis	20	0.38	Present	Susceptible	ERR2137446	PRJEB27932
BPH3355	GWAS analysis	NA	0.5	Present	Susceptible	ERR2137447	PRJEB27932
BPH3357	GWAS analysis	1152	0.25	Present	Susceptible	ERR2137449	PRJEB27932
BPH3359	GWAS analysis	5	0.5	Present	Susceptible	ERR2137451	PRJEB27932
BPH3361	GWAS analysis	8	0.38	Absent	Susceptible	ERR2137453	PRJEB27932
BPH3363	GWAS analysis	101	0.38	Absent	Susceptible	ERR2137455	PRJEB27932
BPH3364	GWAS analysis	1	0.5	Present	Susceptible	ERR2137456	PRJEB27932
BPH3365	GWAS analysis	12	0.38	Present	Susceptible	ERR2137457	PRJEB27932
BPH3367	GWAS analysis	101	0.38	Absent	Susceptible	ERR2137459	PRJEB27932
BPH3369	GWAS analysis	78	0.75	Present	Susceptible	ERR2137461	PRJEB27932
BPH3371	GWAS analysis	39	0.38	Present	Susceptible	ERR2137463	PRJEB27932
BPH3373	GWAS analysis	30	0.38	Present	Susceptible	ERR2137465	PRJEB27932
BPH3374	GWAS analysis	6	0.5	Present	Susceptible	ERR2137466	PRJEB27932
BPH3375	GWAS analysis	15	0.75	Present	Susceptible	ERR2137467	PRJEB27932
BPH3377	GWAS analysis	30	0.5	Present	Susceptible	ERR2137469	PRJEB27932
BPH3378	GWAS analysis	45	0.5	Present	Susceptible	ERR2137470	PRJEB27932
BPH3379	GWAS analysis	78	0.5	Present	Susceptible	ERR2137471	PRJEB27932
BPH3380	GWAS analysis	7	1	Present	Resistant	ERR2137472	PRJEB27932
BPH3381	GWAS analysis	1795	0.5	Present	Susceptible	ERR2137473	PRJEB27932
BPH3382	GWAS analysis	239	3	Present	Resistant	ERR2137474	PRJEB27932
BPH3383	GWAS analysis	199	0.75	Present	Susceptible	ERR2137475	PRJEB27932
BPH3387	GWAS analysis	78	0.75	Absent	Susceptible	ERR2137477	PRJEB27932
BPH3389	GWAS analysis	15	0.75	Present	Susceptible	ERR2137479	PRJEB27932
BPH3391	GWAS analysis	5	0.75	Present	Susceptible	ERR2137481	PRJEB27932
BPH3392	GWAS analysis	12	0.19	Absent	Susceptible	ERR2137482	PRJEB27932
BPH3393	GWAS analysis	188	1	Present	Resistant	ERR2137483	PRJEB27932
BPH3395	GWAS analysis	30	0.38	Present	Susceptible	ERR2137485	PRJEB27932
BPH3397	GWAS analysis	1	0.19	Absent	Susceptible	ERR2137487	PRJEB27932
BPH3398	GWAS analysis	59	0.75	Present	Susceptible	ERR2137488	PRJEB27932
BPH3400	GWAS analysis	188	0.5	Present	Susceptible	ERR2137490	PRJEB27932
BPH3402	GWAS analysis	30	0.38	Present	Susceptible	ERR2137492	PRJEB27932
BPH3404	GWAS analysis	2605	0.75	Present	Susceptible	ERR2137494	PRJEB27932
BPH3406	GWAS analysis	45	0.5	Present	Susceptible	ERR2137495	PRJEB27932
BPH3408	GWAS analysis	8	0.5	Present	Susceptible	ERR2137497	PRJEB27932
BPH3409	GWAS analysis	NA	0.094	Absent	Susceptible	ERR2137498	PRJEB27932
BPH3410	GWAS analysis	12	0.25	Absent	Susceptible	ERR2137499	PRJEB27932
BPH3412	GWAS analysis	5	0.5	Present	Susceptible	ERR2137501	PRJEB27932
BPH3414	GWAS analysis	45	0.75	Present	Susceptible	ERR2137503	PRJEB27932
BPH3416	GWAS analysis	5	0.25	Present	Susceptible	ERR2137505	PRJEB27932
BPH3418	GWAS analysis	1	0.38	Present	Susceptible	ERR2137507	PRJEB27932
BPH3420	GWAS analysis	508	0.75	Present	Susceptible	ERR2137509	PRJEB27932
BPH3421	GWAS analysis	78	0.5	Absent	Susceptible	ERR2137510	PRJEB27932
BPH3422	GWAS analysis	5	0.25	Present	Susceptible	ERR2137511	PRJEB27932
BPH3423	GWAS analysis	20	0.25	Present	Susceptible	ERR2137512	PRJEB27932
BPH3424	GWAS analysis	5	0.5	Present	Susceptible	ERR2137513	PRJEB27932
BPH3425	GWAS analysis	6	0.75	Present	Susceptible	ERR2137514	PRJEB27932
BPH3426	GWAS analysis	NA	0.125	Absent	Susceptible	ERR2137515	PRJEB27932
BPH3428	GWAS analysis	5	0.125	Present	Susceptible	ERR2137517	PRJEB27932
BPH3429	GWAS analysis	88	2	Present	Resistant	ERR2137518	PRJEB27932
BPH3430	GWAS analysis	45	0.19	Present	Susceptible	ERR2137519	PRJEB27932
BPH3432	GWAS analysis	12	0.38	Present	Susceptible	ERR2137521	PRJEB27932
BPH3434	GWAS analysis	20	0.38	Present	Susceptible	ERR2137523	PRJEB27932
BPH3436	GWAS analysis	20	0.38	Present	Susceptible	ERR2137525	PRJEB27932
BPH3438	GWAS analysis	121	0.5	Present	Susceptible	ERR2137527	PRJEB27932
BPH3440	GWAS analysis	1	0.75	Present	Susceptible	ERR2137529	PRJEB27932
BPH3442	GWAS analysis	34	0.38	Present	Susceptible	ERR2137531	PRJEB27932
BPH3444	GWAS analysis	1	0.5	Present	Susceptible	ERR2137533	PRJEB27932
BPH3445	GWAS analysis	88	0.75	Present	Susceptible	ERR2137534	PRJEB27932
BPH3446	GWAS analysis	5	0.19	Absent	Susceptible	ERR2137535	PRJEB27932
BPH3448	GWAS analysis	30	0.38	Present	Susceptible	ERR2137537	PRJEB27932
BPH3450	GWAS analysis	45	0.75	Present	Susceptible	ERR2137538	PRJEB27932
BPH3452	GWAS analysis	78	1	Present	Resistant	ERR2137540	PRJEB27932
BPH3454	GWAS analysis	188	0.38	Present	Susceptible	ERR2137542	PRJEB27932
BPH3456	GWAS analysis	88	0.75	Present	Susceptible	ERR2137544	PRJEB27932
BPH3458	GWAS analysis	15	0.5	Present	Susceptible	ERR2137546	PRJEB27932
BPH3460	GWAS analysis	15	0.5	Present	Susceptible	ERR2137548	PRJEB27932
BPH3462	GWAS analysis	5	0.38	Present	Susceptible	ERR2137550	PRJEB27932
BPH3464	GWAS analysis	1	0.5	Present	Susceptible	ERR2137552	PRJEB27932
BPH3466	GWAS analysis	45	0.75	Present	Susceptible	ERR2137554	PRJEB27932
BPH3468	GWAS analysis	30	0.19	Present	Susceptible	ERR2137556	PRJEB27932
BPH3470	GWAS analysis	1	0.38	Absent	Susceptible	ERR2137558	PRJEB27932
BPH3472	GWAS analysis	3841	0.5	Present	Susceptible	ERR2137560	PRJEB27932
BPH3474	GWAS analysis	34	0.25	Present	Susceptible	ERR2137562	PRJEB27932
BPH3475	GWAS analysis	5	0.25	Present	Susceptible	ERR2137563	PRJEB27932
BPH3476	GWAS analysis	15	0.5	Present	Susceptible	ERR2137564	PRJEB27932
BPH3478	GWAS analysis	6	0.5	Present	Susceptible	ERR2137566	PRJEB27932
BPH3480	GWAS analysis	5	0.19	Present	Susceptible	ERR2137568	PRJEB27932
BPH3482	GWAS analysis	20	0.38	Present	Susceptible	ERR2137570	PRJEB27932
BPH3484	GWAS analysis	121	0.75	Present	Susceptible	ERR2137572	PRJEB27932
BPH3486	GWAS analysis	188	1	Present	Resistant	ERR2137574	PRJEB27932
BPH3487	GWAS analysis	45	0.5	Present	Susceptible	ERR2137575	PRJEB27932
BPH3488	GWAS analysis	188	1	Present	Resistant	ERR2137576	PRJEB27932
BPH3490	GWAS analysis	30	0.5	Present	Susceptible	ERR2137578	PRJEB27932
BPH3492	GWAS analysis	398	0.38	Present	Susceptible	ERR2137580	PRJEB27932
BPH3494	GWAS analysis	1	0.5	Present	Susceptible	ERR2137582	PRJEB27932
BPH3496	GWAS analysis	15	0.75	Present	Susceptible	ERR2137584	PRJEB27932
BPH3500	GWAS analysis	45	0.25	Absent	Susceptible	ERR2137587	PRJEB27932
BPH3502	GWAS analysis	395	0.75	Present	Susceptible	ERR2137589	PRJEB27932
BPH3503	GWAS analysis	88	0.75	Present	Susceptible	ERR2137590	PRJEB27932
BPH3504	GWAS analysis	78	1	Present	Resistant	ERR2137591	PRJEB27932
BPH3506	GWAS analysis	45	0.38	Present	Susceptible	ERR2137593	PRJEB27932
BPH3508	GWAS analysis	20	0.38	Present	Susceptible	ERR2137595	PRJEB27932
BPH3509	GWAS analysis	15	0.5	Present	Susceptible	ERR2137596	PRJEB27932
BPH3510	GWAS analysis	22	0.25	Absent	Susceptible	ERR2137597	PRJEB27932
BPH3512	GWAS analysis	NA	0.75	Absent	Susceptible	ERR2137599	PRJEB27932
BPH3514	GWAS analysis	188	1	Present	Resistant	ERR2137601	PRJEB27932
BPH3516	GWAS analysis	88	0.38	Absent	Susceptible	ERR2137603	PRJEB27932
BPH3518	GWAS analysis	15	0.5	Present	Susceptible	ERR2137605	PRJEB27932
BPH3519	GWAS analysis	12	0.38	Present	Susceptible	ERR2137606	PRJEB27932
BPH3520	GWAS analysis	188	0.75	Present	Susceptible	ERR2137607	PRJEB27932
BPH3522	GWAS analysis	8	0.5	Absent	Susceptible	ERR2137609	PRJEB27932
BPH3524	GWAS analysis	30	0.25	Present	Susceptible	ERR2137611	PRJEB27932
BPH3526	GWAS analysis	15	0.75	Present	Susceptible	ERR2137613	PRJEB27932
BPH3528	GWAS analysis	NA	0.75	Present	Susceptible	ERR2137615	PRJEB27932
BPH3530	GWAS analysis	NA	0.25	Present	Susceptible	ERR2137617	PRJEB27932
BPH3532	GWAS analysis	NA	0.5	Present	Susceptible	ERR2137619	PRJEB27932
BPH3534	GWAS analysis	NA	0.38	Present	Susceptible	ERR2137621	PRJEB27932
BPH3536	GWAS analysis	39	0.38	Present	Susceptible	ERR2137623	PRJEB27932
BPH3538	GWAS analysis	88	1	Present	Resistant	ERR2137625	PRJEB27932
BPH3540	GWAS analysis	72	0.5	Present	Susceptible	ERR2137627	PRJEB27932
BPH3542	GWAS analysis	5	0.5	Present	Susceptible	ERR2137629	PRJEB27932
BPH3544	GWAS analysis	121	0.5	Present	Susceptible	ERR2137631	PRJEB27932
BPH3546	GWAS analysis	188	1	Present	Resistant	ERR2137633	PRJEB27932
BPH3548	GWAS analysis	30	0.38	Present	Susceptible	ERR2137635	PRJEB27932
BPH3550	GWAS analysis	78	0.5	Present	Susceptible	ERR2137637	PRJEB27932
BPH3552	GWAS analysis	30	0.38	Present	Susceptible	ERR2137639	PRJEB27932
BPH3553	GWAS analysis	88	0.75	Present	Susceptible	ERR2137640	PRJEB27932
BPH3554	GWAS analysis	NA	0.5	Present	Susceptible	ERR2137641	PRJEB27932
BPH3556	GWAS analysis	5	0.5	Present	Susceptible	ERR2137643	PRJEB27932
BPH3557	GWAS analysis	72	0.5	Present	Susceptible	ERR2137644	PRJEB27932
BPH3559	GWAS analysis	45	0.19	Present	Susceptible	ERR2137646	PRJEB27932
BPH3560	GWAS analysis	8	0.19	Absent	Susceptible	ERR2137647	PRJEB27932
BPH3561	GWAS analysis	30	0.75	Present	Susceptible	ERR2137648	PRJEB27932
BPH3562	GWAS analysis	20	0.75	Present	Susceptible	ERR2137649	PRJEB27932
BPH3563	GWAS analysis	20	0.38	Absent	Susceptible	ERR2137650	PRJEB27932
BPH3564	GWAS analysis	NA	0.19	Absent	Susceptible	ERR2137651	PRJEB27932
BPH3565	GWAS analysis	34	0.38	Present	Susceptible	ERR2137652	PRJEB27932
BPH3566	GWAS analysis	22	0.25	Absent	Susceptible	ERR2137653	PRJEB27932
BPH3567	GWAS analysis	30	0.38	Present	Susceptible	ERR2137654	PRJEB27932
BPH3569	GWAS analysis	1	0.75	Present	Susceptible	ERR2137656	PRJEB27932
BPH3571	GWAS analysis	5	0.38	Present	Susceptible	ERR2137658	PRJEB27932
BPH3575	GWAS analysis	5	0.25	Present	Susceptible	ERR2137662	PRJEB27932
BPH3581	GWAS analysis	15	0.5	Present	Susceptible	ERR2137668	PRJEB27932
BPH3584	GWAS analysis	121	0.75	Present	Susceptible	ERR2137671	PRJEB27932
BPH3585	GWAS analysis	5	0.38	Present	Susceptible	ERR2137672	PRJEB27932
BPH3587	GWAS analysis	59	0.75	Present	Susceptible	ERR2137674	PRJEB27932
BPH3588	GWAS analysis	121	0.5	Present	Susceptible	ERR2137675	PRJEB27932
BPH3589	GWAS analysis	25	1	Present	Resistant	ERR2137676	PRJEB27932
BPH3591	GWAS analysis	NA	0.5	Present	Susceptible	ERR2137678	PRJEB27932
BPH3593	GWAS analysis	15	0.75	Present	Susceptible	ERR2137680	PRJEB27932
BPH3595	GWAS analysis	97	0.5	Present	Susceptible	ERR2137682	PRJEB27932
BPH3597	GWAS analysis	NA	1	Present	Resistant	ERR2137684	PRJEB27932
BPH3598	GWAS analysis	291	0.75	Present	Susceptible	ERR2137685	PRJEB27932
BPH3599	GWAS analysis	1	1	Present	Resistant	ERR2137686	PRJEB27932
BPH3601	GWAS analysis	78	1	Present	Resistant	ERR2145115	PRJEB27932
BPH3603	GWAS analysis	39	0.38	Present	Susceptible	ERR2145117	PRJEB27932
BPH3605	GWAS analysis	101	0.75	Present	Susceptible	ERR2145119	PRJEB27932
BPH3606	GWAS analysis	30	0.75	Present	Susceptible	ERR2145120	PRJEB27932
BPH3607	GWAS analysis	5	0.38	Absent	Susceptible	ERR2145121	PRJEB27932
BPH3609	GWAS analysis	15	1	Present	Resistant	ERR2145123	PRJEB27932
BPH3610	GWAS analysis	5	0.38	Present	Susceptible	ERR2145124	PRJEB27932
BPH3611	GWAS analysis	5	0.5	Present	Susceptible	ERR2145125	PRJEB27932
BPH3613	GWAS analysis	78	1	Present	Resistant	ERR2145127	PRJEB27932
BPH3615	GWAS analysis	20	0.5	Present	Susceptible	ERR2145129	PRJEB27932
BPH3617	GWAS analysis	45	0.5	Absent	Susceptible	ERR2145131	PRJEB27932
BPH3619	GWAS analysis	15	1	Present	Resistant	ERR2145133	PRJEB27932
BPH3621	GWAS analysis	8	1	Present	Resistant	ERR2145135	PRJEB27932
BPH3622	GWAS analysis	45	0.38	Present	Susceptible	ERR2145136	PRJEB27932
BPH3623	GWAS analysis	93	0.5	Present	Susceptible	ERR2145137	PRJEB27932
BPH3625	GWAS analysis	93	0.25	Present	Susceptible	ERR2145138	PRJEB27932
BPH3627	GWAS analysis	5	0.38	Present	Susceptible	ERR2145140	PRJEB27932
BPH3629	GWAS analysis	88	0.38	Present	Susceptible	ERR2145142	PRJEB27932
BPH3631	GWAS analysis	93	0.5	Present	Susceptible	ERR2145144	PRJEB27932
BPH3633	GWAS analysis	30	0.38	Present	Susceptible	ERR2145146	PRJEB27932
BPH3635	GWAS analysis	5	1	Present	Resistant	ERR2145148	PRJEB27932
BPH3637	GWAS analysis	508	0.5	Present	Susceptible	ERR2145150	PRJEB27932
BPH3639	GWAS analysis	88	0.38	Present	Susceptible	ERR2145152	PRJEB27932
BPH3641	GWAS analysis	101	0.38	Absent	Susceptible	ERR2145154	PRJEB27932
BPH3643	GWAS analysis	239	2	Present	Resistant	ERR2145156	PRJEB27932
BPH3645	GWAS analysis	78	0.5	Absent	Susceptible	ERR2145158	PRJEB27932
BPH3647	GWAS analysis	39	0.38	Present	Susceptible	ERR2145160	PRJEB27932
BPH3649	GWAS analysis	188	0.38	Absent	Susceptible	ERR2145162	PRJEB27932
BPH3651	GWAS analysis	NA	1	Present	Resistant	ERR2145164	PRJEB27932
BPH3653	GWAS analysis	5	0.38	Present	Susceptible	ERR2145166	PRJEB27932
BPH3655	GWAS analysis	15	0.5	Present	Susceptible	ERR2145168	PRJEB27932
BPH3656	GWAS analysis	5	0.38	Absent	Susceptible	ERR2145169	PRJEB27932
BPH3657	GWAS analysis	15	0.5	Present	Susceptible	ERR2145170	PRJEB27932
BPH3659	GWAS analysis	5	0.38	Present	Susceptible	ERR2145172	PRJEB27932
BPH3660	GWAS analysis	239	3	Present	Resistant	ERR2145173	PRJEB27932
BPH3661	GWAS analysis	291	0.75	Present	Susceptible	ERR2145174	PRJEB27932
BPH3663	GWAS analysis	30	0.5	Present	Susceptible	ERR2145176	PRJEB27932
BPH3665	GWAS analysis	45	0.25	Present	Susceptible	ERR2145178	PRJEB27932
BPH3667	GWAS analysis	12	0.25	Absent	Susceptible	ERR2145180	PRJEB27932
BPH3669	GWAS analysis	30	0.38	Present	Susceptible	ERR2145182	PRJEB27932
BPH3671	GWAS analysis	30	0.38	Present	Susceptible	ERR2145184	PRJEB27932
BPH3673	GWAS analysis	12	0.25	Absent	Susceptible	ERR2145186	PRJEB27932
BPH3675	GWAS analysis	NA	0.25	Absent	Susceptible	ERR2145188	PRJEB27932
BPH3677	GWAS analysis	582	0.19	Absent	Susceptible	ERR2145190	PRJEB27932
BPH3679	GWAS analysis	5	0.25	Present	Susceptible	ERR2145192	PRJEB27932
BPH3681	GWAS analysis	NA	1	Present	Resistant	ERR2145194	PRJEB27932
BPH3683	GWAS analysis	59	0.5	Present	Susceptible	ERR2145196	PRJEB27932
BPH3685	GWAS analysis	1	0.75	Present	Susceptible	ERR2145198	PRJEB27932
BPH3687	GWAS analysis	78	0.5	Present	Susceptible	ERR2145200	PRJEB27932
BPH3689	GWAS analysis	20	0.38	Present	Susceptible	ERR2145202	PRJEB27932
BPH3691	GWAS analysis	291	0.38	Absent	Susceptible	ERR2145204	PRJEB27932
BPH3693	GWAS analysis	78	0.25	Absent	Susceptible	ERR2145206	PRJEB27932
BPH3695	GWAS analysis	101	0.38	Absent	Susceptible	ERR2145208	PRJEB27932
BPH3697	GWAS analysis	72	0.5	Present	Susceptible	ERR2145210	PRJEB27932
BPH3699	GWAS analysis	34	0.38	Present	Susceptible	ERR2145212	PRJEB27932
BPH3701	GWAS analysis	5	0.38	Absent	Susceptible	ERR2145214	PRJEB27932
BPH3703	GWAS analysis	97	0.25	Absent	Susceptible	ERR2145216	PRJEB27932
BPH3705	GWAS analysis	30	0.38	Present	Susceptible	ERR2145218	PRJEB27932
BPH3707	GWAS analysis	12	0.5	Present	Susceptible	ERR2145220	PRJEB27932
BPH3709	GWAS analysis	582	0.38	Present	Susceptible	ERR2145222	PRJEB27932
BPH3713	GWAS analysis	45	0.25	Present	Susceptible	ERR2145226	PRJEB27932
BPH3715	GWAS analysis	78	0.25	Present	Susceptible	ERR2145228	PRJEB27932
BPH3717	GWAS analysis	9	0.25	Present	Susceptible	ERR2145230	PRJEB27932
BPH3719	GWAS analysis	7	0.5	Present	Susceptible	ERR2145232	PRJEB27932
BPH3720	GWAS analysis	36	1	Present	Resistant	ERR2145233	PRJEB27932
BPH3721	GWAS analysis	5	0.38	Present	Susceptible	ERR2145234	PRJEB27932
BPH3722	GWAS analysis	6	0.5	Present	Susceptible	ERR2145235	PRJEB27932
BPH3723	GWAS analysis	1160	0.5	Present	Susceptible	ERR2145236	PRJEB27932
BPH3725	GWAS analysis	97	0.38	Present	Susceptible	ERR2145238	PRJEB27932
BPH3726	GWAS analysis	15	0.38	Present	Susceptible	ERR2145239	PRJEB27932
BPH3728	GWAS analysis	5	0.25	Present	Susceptible	ERR2145241	PRJEB27932
BPH3729	GWAS analysis	1	0.75	Present	Susceptible	ERR2145242	PRJEB27932
BPH3730	GWAS analysis	1	0.5	Present	Susceptible	ERR2145243	PRJEB27932
BPH3732	GWAS analysis	97	0.25	Absent	Susceptible	ERR2145245	PRJEB27932
12338	GWAS analysis	239	1	Present	Resistant		PRJEB40246
17860	GWAS analysis	188	2	Present	Resistant		PRJEB40246

## Sheet: Part 3
Sequence ID	blaZ	mecA	resistance profile	country	dataset	origin	ST
AUS0325	1	0	MSSA	Australia	Clinical case 1	Australia	88
AUS0326	1	0	MSSA	Australia	Clinical case 1	Australia	88
AUS0327	1	0	MSSA	Australia	Clinical case 1	Australia	88
AUS0328	1	0	MSSA	Australia	Clinical case 1	Australia	88
AUS0332	1	0	MSSA	Australia	Clinical case 1	Australia	88
AUS0331	1	0	MSSA	Australia	Clinical case 1	Australia	88
AUS0329	1	0	MSSA	Australia	Clinical case 1	Australia	88
BPH2940	1	0	MSSA	Australia	GWAS analysis	Australia	88
BPH3268	1	0	MSSA	Australia	GWAS analysis	Australia	88
BPH3304	1	0	MSSA	Australia	GWAS analysis	Australia	88
BPH3445	1	0	MSSA	Australia	GWAS analysis	Australia	88
BPH3553	1	0	MSSA	Australia	GWAS analysis	Australia	88
sample-24760	1	0	MSSA	UK	Staphopia	Europe	88
BPH2784	1	0	MSSA	Australia	GWAS analysis	Australia	88
BPH2860	1	0	MSSA	Australia	GWAS analysis	Australia	88
BPH3319	1	0	MSSA	Australia	GWAS analysis	Australia	88
BPH3429	1	0	MSSA	Australia	GWAS analysis	Australia	88
BPH3456	1	0	MSSA	Australia	GWAS analysis	Australia	88
BPH3538	1	0	MSSA	Australia	GWAS analysis	Australia	88
BPH3503	1	0	MSSA	Australia	GWAS analysis	Australia	88
BPH3577	1	1	MRSA	Australia	GWAS analysis	Australia	88
BPH3629	1	0	MSSA	Australia	GWAS analysis	Australia	88
sample-18324	1	0	MSSA	UK	Staphopia	Europe	88
BPH2871	0	0	PSSA	Australia	GWAS analysis	Australia	88
sample-22089	1	0	MSSA	Thailand	Staphopia	Asia	88
sample-21965	1	0	MSSA	Thailand	Staphopia	Asia	88
sample-22118	1	0	MSSA	Thailand	Staphopia	Asia	88
sample-20903	0	0	PSSA	Thailand	Staphopia	Asia	88
sample-22107	1	0	MSSA	Thailand	Staphopia	Asia	88
sample-22050	1	0	MSSA	Thailand	Staphopia	Asia	88
sample-22151	0	0	PSSA	Thailand	Staphopia	Asia	88
sample-22077	1	0	MSSA	Thailand	Staphopia	Asia	88
sample-22074	0	0	PSSA	Thailand	Staphopia	Asia	88
sample-22144	0	0	PSSA	Thailand	Staphopia	Asia	88
BPH2930	1	0	MSSA	Australia	GWAS analysis	Australia	88
sample-22146	0	0	PSSA	Thailand	Staphopia	Asia	88
BPH2921	1	0	MSSA	Australia	GWAS analysis	Australia	88
ERR419235	1	0	MSSA	UK	NCBI	Europe	88
sample-33767	1	0	MSSA	UK	Staphopia	Europe	88
GCA_900081745.1	1	0	MSSA	US	NCBI	North America	88
sample-30627	1	0	MSSA	US	Staphopia	North America	88
sample-15938	1	0	MSSA	US	Staphopia	North America	88
sample-9189	1	0	MSSA	US	Staphopia	North America	88
ERR419125	1	1	MRSA	UK	NCBI	Europe	88
sample-11979	1	1	MRSA	UK	Staphopia	Europe	88
GCA_001297295.1_ASM129729v1	1	1	MRSA	Ghana	NCBI	Africa	88
GCA_001297315.1_ASM129731v1	1	1	MRSA	Ghana	NCBI	Africa	88
GCA_001297415.1_ASM129741v1	1	1	MRSA	Ghana	NCBI	Africa	88
GCA_001297305.1_ASM129730v1	1	1	MRSA	Ghana	NCBI	Africa	88
sample-13430	1	1	MRSA	Ghana	Staphopia	Africa	88
sample-13424	1	1	MRSA	Ghana	Staphopia	Africa	88
sample-36932	0	1	MRSA	UK	Staphopia	Europe	88
sample-13426	1	1	MRSA	Ghana	Staphopia	Africa	88
sample-36980	0	1	MRSA	UK	Staphopia	Europe	88
sample-37184	0	1	MRSA	UK	Staphopia	Europe	88
sample-13425	1	1	MRSA	Ghana	Staphopia	Africa	88
sample-13429	1	1	MRSA	Ghana	Staphopia	Africa	88
GCA_001297395.1_ASM129739v1	1	1	MRSA	Ghana	NCBI	Africa	88
sample-13422	1	1	MRSA	Ghana	Staphopia	Africa	88
sample-13427	1	1	MRSA	Ghana	Staphopia	Africa	88
sample-37218	0	1	MRSA	UK	Staphopia	Europe	88
sample-13428	1	1	MRSA	Ghana	Staphopia	Africa	88
sample-21254	1	1	MRSA	Ghana	Staphopia	Africa	88
sample-24832	1	0	MSSA	UK	Staphopia	Europe	88
sample-18387	1	1	MRSA	UK	Staphopia	Europe	88
sample-32129	1	1	MRSA	UK	Staphopia	Europe	88
sample-37052	1	0	MSSA	UK	Staphopia	Europe	88
sample-37211	1	1	MRSA	UK	Staphopia	Europe	88
sample-32266	0	1	MRSA	UK	Staphopia	Europe	88
sample-37210	0	1	MRSA	UK	Staphopia	Europe	88
sample-36915	0	1	MRSA	UK	Staphopia	Europe	88
sample-32276	1	0	MSSA	UK	Staphopia	Europe	88
sample-2678	1	1	MRSA	Tanzania	Staphopia	Africa	88
sample-2796	1	1	MRSA	Tanzania	Staphopia	Africa	88
sample-27747	1	1	MRSA	Tanzania	Staphopia	Africa	88
sample-2754	1	1	MRSA	Tanzania	Staphopia	Africa	88
sample-27751	0	1	MRSA	Tanzania	Staphopia	Africa	88
sample-2779	0	1	MRSA	Tanzania	Staphopia	Africa	88
sample-27699	1	1	MRSA	Tanzania	Staphopia	Africa	88
sample-2797	1	1	MRSA	Tanzania	Staphopia	Africa	88
sample-27704	1	1	MRSA	Tanzania	Staphopia	Africa	88
sample-2804	1	1	MRSA	Tanzania	Staphopia	Africa	88
sample-41837	1	1	MRSA	Tanzania	Staphopia	Africa	88
sample-5728	1	1	MRSA	Tanzania	Staphopia	Africa	88
sample-2680	1	1	MRSA	Tanzania	Staphopia	Africa	88
sample-2756	1	1	MRSA	Tanzania	Staphopia	Africa	88
sample-2683	1	1	MRSA	Tanzania	Staphopia	Africa	88
sample-27712	1	1	MRSA	Tanzania	Staphopia	Africa	88
sample-2792	1	1	MRSA	Tanzania	Staphopia	Africa	88
sample-2765	1	1	MRSA	Tanzania	Staphopia	Africa	88
sample-27729	1	1	MRSA	Tanzania	Staphopia	Africa	88
sample-2784	1	1	MRSA	Tanzania	Staphopia	Africa	88
sample-2763	1	1	MRSA	Tanzania	Staphopia	Africa	88
sample-27692	1	1	MRSA	Tanzania	Staphopia	Africa	88
sample-2760	1	1	MRSA	Tanzania	Staphopia	Africa	88
sample-2773	1	1	MRSA	Tanzania	Staphopia	Africa	88
sample-27694	1	1	MRSA	Tanzania	Staphopia	Africa	88
sample-27689	1	1	MRSA	Tanzania	Staphopia	Africa	88
sample-27687	1	1	MRSA	Tanzania	Staphopia	Africa	88
sample-2762	1	1	MRSA	Tanzania	Staphopia	Africa	88
sample-2781	1	1	MRSA	Tanzania	Staphopia	Africa	88
sample-27683	1	1	MRSA	Tanzania	Staphopia	Africa	88
sample-2768	1	1	MRSA	Tanzania	Staphopia	Africa	88
sample-27754	1	1	MRSA	Tanzania	Staphopia	Africa	88
sample-21969	1	0	MSSA	Thailand	Staphopia	Asia	88
sample-22094	1	0	MSSA	Thailand	Staphopia	Asia	88
sample-22163	1	0	MSSA	Thailand	Staphopia	Asia	88
sample-22128	1	0	MSSA	Thailand	Staphopia	Asia	88
sample-22140	0	0	PSSA	Thailand	Staphopia	Asia	88
sample-35529	0	0	PSSA	Sweden	Staphopia	Europe	88
sample-16051	1	0	MSSA	US	Staphopia	North America	88
ERR418567	1	0	MSSA	UK	NCBI	Europe	88
HST-105	1	1	MRSA	Lebanon	NCBI	Asia	88
sample-12347	1	1	MRSA	Germany	Staphopia	Europe	88
sample-12360	1	1	MRSA	Germany	Staphopia	Europe	88
sample-32274	1	1	MRSA	UK	Staphopia	Europe	88
sample-32351	1	1	MRSA	UK	Staphopia	Europe	88
sample-25026	1	0	MSSA	UK	Staphopia	Europe	88
sample-18396	1	0	MSSA	Tanzania	Staphopia	Africa	88
sample-2675	1	0	MSSA	Tanzania	Staphopia	Africa	88
sample-2751	1	0	MSSA	Tanzania	Staphopia	Africa	88
sample-41313	1	0	MSSA	Tanzania	Staphopia	Africa	88
ERR418440	0	0	PSSA	UK	NCBI	Europe	88
BPH3516	0	0	PSSA	Australia	GWAS analysis	Australia	88
BPH3639	1	0	MSSA	Australia	GWAS analysis	Australia	88
sample-24198	1	0	MSSA	UK	Staphopia	Europe	34
sample-25163	1	0	MSSA	UK	Staphopia	Europe	34
sample-25124	1	0	MSSA	UK	Staphopia	Europe	34
sample-24416	1	0	MSSA	UK	Staphopia	Europe	34
sample-25634	1	0	MSSA	UK	Staphopia	Europe	34
sample-25791	1	0	MSSA	UK	Staphopia	Europe	34
ERR418589	1	0	MSSA	UK	NCBI	Europe	34
sample-29675	1	0	MSSA	UK	Staphopia	Europe	34
ERR419055	1	0	MSSA	UK	NCBI	Europe	34
sample-23150	1	0	MSSA	UK	Staphopia	Europe	34
sample-11339	1	0	MSSA	France	Staphopia	Europe	34
ERR418405	1	0	MSSA	UK	NCBI	Europe	34
ERR418778	1	0	MSSA	UK	NCBI	Europe	34
sample-4044	1	0	MSSA	UK	Staphopia	Europe	34
sample-4237	1	0	MSSA	UK	Staphopia	Europe	34
sample-25777	1	0	MSSA	UK	Staphopia	Europe	34
GCA_000877915.1_SA-260_1.0	1	0	MSSA	Switzerland	NCBI	Europe	34
sample-10735	1	0	MSSA	Switzerland	Staphopia	Europe	34
SRR1522406	1	0	MSSA	US	NCBI	North America	34
sample-10661	1	0	MSSA	US	Staphopia	North America	34
sample-18248	1	0	MSSA	US	Staphopia	North America	34
sample-18249	1	0	MSSA	US	Staphopia	North America	34
SRR1522407	1	0	MSSA	US	NCBI	North America	34
SRR1522408	1	0	MSSA	US	NCBI	North America	34
sample-29128	1	0	MSSA	US	Staphopia	North America	34
sample-24155	1	0	MSSA	UK	Staphopia	Europe	34
sample-25333	1	0	MSSA	UK	Staphopia	Europe	34
sample-24648	1	0	MSSA	UK	Staphopia	Europe	34
sample-24371	1	0	MSSA	UK	Staphopia	Europe	34
sample-25851	1	0	MSSA	UK	Staphopia	Europe	34
sample-24452	1	0	MSSA	UK	Staphopia	Europe	34
sample-24158	1	0	MSSA	UK	Staphopia	Europe	34
sample-24840	1	0	MSSA	UK	Staphopia	Europe	34
sample-24256	1	0	MSSA	UK	Staphopia	Europe	34
sample-25527	1	0	MSSA	UK	Staphopia	Europe	34
sample-25983	1	0	MSSA	UK	Staphopia	Europe	34
sample-24607	1	0	MSSA	UK	Staphopia	Europe	34
sample-25703	1	0	MSSA	UK	Staphopia	Europe	34
sample-25482	1	0	MSSA	UK	Staphopia	Europe	34
sample-25842	1	0	MSSA	UK	Staphopia	Europe	34
sample-25289	1	0	MSSA	UK	Staphopia	Europe	34
sample-24994	1	0	MSSA	UK	Staphopia	Europe	34
sample-25060	1	0	MSSA	UK	Staphopia	Europe	34
sample-25171	1	0	MSSA	UK	Staphopia	Europe	34
sample-25422	1	0	MSSA	UK	Staphopia	Europe	34
sample-25652	1	0	MSSA	UK	Staphopia	Europe	34
sample-24958	1	0	MSSA	UK	Staphopia	Europe	34
sample-25250	1	0	MSSA	UK	Staphopia	Europe	34
ERR418619	1	0	MSSA	UK	NCBI	Europe	34
sample-24460	1	0	MSSA	UK	Staphopia	Europe	34
sample-25200	1	0	MSSA	UK	Staphopia	Europe	34
sample-25326	1	0	MSSA	UK	Staphopia	Europe	34
sample-25636	1	0	MSSA	UK	Staphopia	Europe	34
BPH3291	1	0	MSSA	Australia	GWAS analysis	Australia	34
SRR1522541	1	0	MSSA	US	NCBI	North America	34
sample-22576	1	0	MSSA	US	Staphopia	North America	34
SRR1522687	1	0	MSSA	US	NCBI	North America	34
sample-18282	1	0	MSSA	US	Staphopia	North America	34
SRR1522689	1	0	MSSA	US	NCBI	North America	34
sample-10687	1	0	MSSA	US	Staphopia	North America	34
sample-5713	1	0	MSSA	Germany	Staphopia	Europe	34
ERR418399	1	0	MSSA	UK	NCBI	Europe	34
sample-24252	1	0	MSSA	UK	Staphopia	Europe	34
sample-27987	1	0	MSSA	UK	Staphopia	Europe	34
sample-27990	1	0	MSSA	UK	Staphopia	Europe	34
sample-41845	1	0	MSSA	Germany	Staphopia	Europe	34
sample-10328	1	0	MSSA	Luxembourg	Staphopia	Europe	34
BPH3349	1	0	MSSA	Australia	GWAS analysis	Australia	34
ERR419202	1	0	MSSA	UK	NCBI	Europe	34
ERR418508	1	0	MSSA	UK	NCBI	Europe	34
2014-21162	1	0	MSSA	Australia	Clinical case 2	Australia	34
2014-21163	1	0	MSSA	Australia	Clinical case 2	Australia	34
BPH2897	1	0	MSSA	Australia	GWAS analysis	Australia	34
sample-5754	1	0	MSSA	Germany	Staphopia	Europe	34
ERR418487	1	0	MSSA	UK	NCBI	Europe	34
ERR418680	1	0	MSSA	UK	NCBI	Europe	34
ERR418683	1	0	MSSA	UK	NCBI	Europe	34
sample-24814	1	0	MSSA	UK	Staphopia	Europe	34
ERR419102	1	0	MSSA	UK	NCBI	Europe	34
ERR419103	1	0	MSSA	UK	NCBI	Europe	34
ERR419104	1	0	MSSA	UK	NCBI	Europe	34
sample-4164	1	0	MSSA	UK	Staphopia	Europe	34
sample-33758	1	0	MSSA	UK	Staphopia	Europe	34
sample-33865	1	0	MSSA	UK	Staphopia	Europe	34
sample-24422	1	0	MSSA	UK	Staphopia	Europe	34
sample-17797	1	0	MSSA	UK	Staphopia	Europe	34
sample-4155	1	0	MSSA	UK	Staphopia	Europe	34
sample-4175	1	0	MSSA	UK	Staphopia	Europe	34
sample-4252	1	0	MSSA	UK	Staphopia	Europe	34
sample-17801	1	0	MSSA	UK	Staphopia	Europe	34
ERR418783	1	0	MSSA	UK	NCBI	Europe	34
sample-4047	1	0	MSSA	UK	Staphopia	Europe	34
sample-4048	1	0	MSSA	UK	Staphopia	Europe	34
ERR418784	1	0	MSSA	UK	NCBI	Europe	34
sample-24064	1	0	MSSA	UK	Staphopia	Europe	34
sample-25516	1	0	MSSA	UK	Staphopia	Europe	34
sample-25192	1	0	MSSA	UK	Staphopia	Europe	34
ERR419067	1	0	MSSA	UK	NCBI	Europe	34
ERR419088	1	0	MSSA	UK	NCBI	Europe	34
ERR419070	1	0	MSSA	UK	NCBI	Europe	34
ERR419068	1	0	MSSA	UK	NCBI	Europe	34
BPH3206	1	0	MSSA	Australia	GWAS analysis	Australia	34
BPH3442	1	0	MSSA	Australia	GWAS analysis	Australia	34
BPH3474	1	0	MSSA	Australia	GWAS analysis	Australia	34
BPH3565	1	0	MSSA	Australia	GWAS analysis	Australia	34
ERR419221	1	0	MSSA	UK	NCBI	Europe	34
ERR418373	1	0	MSSA	UK	NCBI	Europe	34
sample-4241	1	0	MSSA	UK	Staphopia	Europe	34
sample-24838	1	0	MSSA	UK	Staphopia	Europe	34
BPH3699	1	0	MSSA	Australia	GWAS analysis	Australia	34
2014-21165	1	0	MSSA	Australia	Clinical case 2	Australia	34
2014-23506	1	0	MSSA	Australia	Clinical case 2	Australia	34
2014-21164	1	0	MSSA	Australia	Clinical case 2	Australia	34
