# Supplementary material for: Comprehensive Genomic Investigation of Adaptive Mutations Driving the Low-Level Oxacillin Resistance Phenotype in Staphylococcus aureus
Source: mBio. 2020 Dec 8;11(6):e02882-20. doi: 10.1128/mBio.02882-20 (PMC7733948; doi:10.1128/mBio.02882-20)
Supplement: TABLE S2 [file mBio.02882-20-st002.xlsx]

## Sheet: clinical isolates
Case number	Chromosome	Position	Reference allele	Alternative allele	Type of mutation	Effect of mutation	Gene name	Product name	Mutation	AUS0326	AUS0327	AUS0328	AUS0329	AUS0331	AUS0332	2014-21163	2014-21164	2014-21165	2014-21166	2014-23506
Clinical case 1	Sa_aus0325_contig000001	38092	ATTTTTTA	ATTTTTTTA	Indels	nonsense/frameshift	hp-81	hypothetical protein (cd hit cluster 81)	L61fs	0	0	1	0	0	0	0	0	0	0	0
Clinical case 1	Sa_aus0325_contig000001	60670	ACC	ACCC	Indels	non coding region				0	0	1	0	0	0	0	0	0	0	0
Clinical case 1	Sa_aus0325_contig000001	73625	C	T	SNPs	missense	sbnC	Siderophore staphylobactin biosynthesis protein	P579S	0	0	0	0	1	0	0	0	0	0	0
Clinical case 1	Sa_aus0325_contig000001	116411	T	C	SNPs	missense	cap8H	capsular polysaccharide synthesis enzyme Cap8H	F212L	0	1	1	0	1	0	0	0	0	0	0
Clinical case 1	Sa_aus0325_contig000001	144406	C	T	SNPs	missense	ausA	aureusimine non-ribosomal peptide synthetase	T1991I	0	1	0	0	0	0	0	0	0	0	0
Clinical case 1	Sa_aus0325_contig000001	148928	T	C	SNPs	missense	argJ	bifunctional ornithine acetyltransferase/N-acetylglutamate synthase	I146V	1	1	1	1	1	1	0	0	0	0	0
Clinical case 1	Sa_aus0325_contig000001	150596	T	C	SNPs	missense	hp-31	putative ornithine aminotransferase precursor (cd hit cluster 31)	D345G	1	1	1	1	1	1	0	0	0	0	0
Clinical case 1	Sa_aus0325_contig000001	184385	A	G	SNPs	synonymous		maltose/maltodextrin ABC superfamily ATP binding cassette transporter, membrane protein		1	1	1	1	1	1	0	0	0	0	0
Clinical case 1	Sa_aus0325_contig000001	248445	T	C	SNPs	missense	bglA	glycoside hydrolase	Y441H	1	1	1	1	1	1	0	0	0	0	0
Clinical case 1	Sa_aus0325_contig000001	267760	T	C	SNPs	synonymous		phage infection protein		1	0	0	0	0	0	0	0	0	0	0
Clinical case 1	Sa_aus0325_contig000001	284671	ATT	ATTT	Indels	non coding region				0	0	1	0	1	0	0	0	0	0	0
Clinical case 1	Sa_aus0325_contig000001	309463	CAAAAAT	CAAAAAAT	Indels	non coding region				0	0	1	0	0	0	0	0	0	0	0
Clinical case 1	Sa_aus0325_contig000001	324150	T	C	SNPs	synonymous	mepR	mepA/mepB repressor and autoregulator		1	1	1	1	1	1	0	0	0	0	0
Clinical case 1	Sa_aus0325_contig000001	331256	T	C	SNPs	missense	hp-42	hypothetical protein (cd hit cluster 42)	D207G	1	1	1	1	1	1	0	0	0	0	0
Clinical case 1	Sa_aus0325_contig000001	357510	T	C	SNPs	missense	hp-43	putative abortive infection bacteriophage resistance protein	N276S	1	1	1	1	1	1	0	0	0	0	0
Clinical case 1	Sa_aus0325_contig000001	367712	T	C	SNPs	synonymous	ahpF	alkyl hydroperoxide reductase, large subunit		1	1	1	1	1	1	0	0	0	0	0
Clinical case 1	Sa_aus0325_contig000001	369734	T	C	SNPs	missense	hp-60	Nitroreductase family protein (cd hit cluster 60)	M229T	1	1	1	1	1	1	0	0	0	0	0
Clinical case 1	Sa_aus0325_contig000001	434797	AGG	AGGG	Indels	nonsense/frameshift	gltB	glutamate synthase (NADPH), large subunit	L1029fs	1	1	1	0	1	1	0	0	0	0	0
Clinical case 1	Sa_aus0325_contig000001	480365	T	C	SNPs	synonymous	tilS	tRNA(Ile)-lysidine synthetase		1	1	1	1	1	1	0	0	0	0	0
Clinical case 1	Sa_aus0325_contig000001	506982	T	C	SNPs	missense	nupC	Na dependent nucleoside transporter domain-containing protein	I119V	1	1	1	1	1	1	0	0	0	0	0
Clinical case 1	Sa_aus0325_contig000001	527913	C	T	SNPs	missense	rpoB	DNA-directed RNA polymerase subunit beta	A477V	1	1	1	1	1	1	0	0	0	0	0
Clinical case 1	Sa_aus0325_contig000001	528063	T	C	SNPs	missense	rpoB	DNA-directed RNA polymerase subunit beta	I527T	1	1	1	1	1	1	0	0	0	0	0
Clinical case 1	Sa_aus0325_contig000001	536558	T	C	SNPs	missense	fus	translational elongation factor G	M401T	1	1	1	1	1	1	0	0	0	0	0
Clinical case 1	Sa_aus0325_contig000001	560012	T	C	SNPs	synonymous	sdrE	Ser-Asp rich fibrinogen/bone sialoprotein-binding protein SdrE		1	1	1	1	1	1	0	0	0	0	0
Clinical case 1	Sa_aus0325_contig000001	597009	T	C	SNPs	nonsense/frameshift	hp-67	hypothetical protein (cd hit cluster 67)	V1?	0	0	1	0	0	0	0	0	0	0	0
Clinical case 1	Sa_aus0325_contig000001	598936	ATTTTTTA	ATTTTTTTA	Indels	nonsense/frameshift	hp-76	hypothetical protein (cd hit cluster 76)	I116fs	0	1	1	0	0	0	0	0	0	0	0
Clinical case 1	Sa_aus0325_contig000001	644319	T	C	SNPs	missense	abcA	ATP-binding cassette transporter A	F194L	1	1	1	1	1	0	0	0	0	0	0
Clinical case 1	Sa_aus0325_contig000001	667620	T	C	SNPs	missense	hp-56	secretory antigen SsaA-like protein (cd hit cluster 56)	I68V	1	1	1	1	1	1	0	0	0	0	0
Clinical case 1	Sa_aus0325_contig000001	669619	T	C	SNPs	missense	rbf	AraC family transcriptional regulator	I33T	1	1	1	0	1	1	0	0	0	0	0
Clinical case 1	Sa_aus0325_contig000001	686241	T	C	SNPs	synonymous		ABC superfamily ATP binding cassette transporter, ABC protein		1	1	1	1	1	1	0	0	0	0	0
Clinical case 1	Sa_aus0325_contig000001	692870	T	C	SNPs	synonymous	phrB	deoxyribodipyrimidine photolyase		1	1	1	1	1	1	0	0	0	0	0
Clinical case 1	Sa_aus0325_contig000001	709038	T	C	SNPs	non coding region				1	1	1	1	1	1	0	0	0	0	0
Clinical case 1	Sa_aus0325_contig000001	723506	T	C	SNPs	non coding region				1	1	1	0	1	1	0	0	0	0	0
Clinical case 1	Sa_aus0325_contig000001	748364	T	C	SNPs	missense	pepT	M20 family peptidase T	Y57C	1	1	1	1	1	1	0	0	0	0	0
Clinical case 1	Sa_aus0325_contig000001	760795	T	C	SNPs	synonymous		peptide chain release factor 2		1	1	1	1	1	1	0	0	0	0	0
Clinical case 1	Sa_aus0325_contig000001	764988	T	C	SNPs	missense	uvrB	excision endonuclease subunit UvrB	S342P	1	1	1	1	1	1	0	0	0	0	0
Clinical case 1	Sa_aus0325_contig000001	778109	T	C	SNPs	non coding region				1	1	1	1	1	1	0	0	0	0	0
Clinical case 1	Sa_aus0325_contig000001	783138	T	C	SNPs	missense	gapR	DeoR family transcriptional regulator	L336P	1	1	1	1	1	1	0	0	0	0	0
Clinical case 1	Sa_aus0325_contig000001	818661	AGG	AGGG	Indels	non coding region				0	1	1	0	1	0	0	0	0	0	0
Clinical case 1	Sa_aus0325_contig000001	864930	TAAAAAAT	TAAAAAAAT	Indels	non coding region				0	0	1	0	1	0	0	0	0	0	0
Clinical case 1	Sa_aus0325_contig000001	915891	TAA	TAAA	Indels	non coding region				0	0	1	0	0	0	0	0	0	0	0
Clinical case 1	Sa_aus0325_contig000001	925225	T	C	SNPs	synonymous	ydjZ	TVP38/TMEM64 family inner membrane protein YdjZ		1	1	1	1	1	1	0	0	0	0	0
Clinical case 1	Sa_aus0325_contig000001	953979	T	C	SNPs	missense	oppF	oligopeptide ABC superfamily ATP binding cassette transporter, ABC protein	S264P	1	1	1	1	1	1	0	0	0	0	0
Clinical case 1	Sa_aus0325_contig000001	965468	T	C	SNPs	synonymous		Competence protein CoiA-like family protein		0	1	1	0	1	0	0	0	0	0	0
Clinical case 1	Sa_aus0325_contig000001	968183	C	T	SNPs	missense	dsbA	DsbA family protein	A154T	0	0	1	1	1	1	0	0	0	0	0
Clinical case 1	Sa_aus0325_contig000001	993221	T	C	SNPs	missense	hp-19	2',3'-cyclic-nucleotide 2'-phosphodiesterase (cd-hit cluster 19)	Y64H	1	1	1	1	1	1	0	0	0	0	0
Clinical case 1	Sa_aus0325_contig000001	1023116	A	G	SNPs	missense	hp-72	hypothetical protein (cd-hit cluster 72)	M131T	1	1	1	1	1	1	0	0	0	0	0
Clinical case 1	Sa_aus0325_contig000001	1048371	A	G	SNPs	synonymous		hypothetical protein		0	1	1	1	1	1	0	0	0	0	0
Clinical case 1	Sa_aus0325_contig000001	1071615	GTTTTTTA	GTTTTTA	Indels	nonsense/frameshift	potD	spermidine/putrescine ABC superfamily ATP binding cassette transporter, binding protein	L5fs	1	1	1	1	1	1	0	0	0	0	0
Clinical case 1	Sa_aus0325_contig000001	1089274	CAA	CAAA	Indels	nonsense/frameshift	hp-87	Putative Heme biosynthesis related protein	M38fs	1	1	1	1	1	1	0	0	0	0	0
Clinical case 1	Sa_aus0325_contig000001	1126268	ATT	ATTT	Indels	non coding region				0	1	1	0	1	0	0	0	0	0	0
Clinical case 1	Sa_aus0325_contig000001	1282345	A	G	SNPs	missense	mutS	DNA mismatch repair protein MutS	N344S	1	1	1	1	1	1	0	0	0	0	0
Clinical case 1	Sa_aus0325_contig000001	1291400	T	C	SNPs	nonsense/frameshift	hp-51	Putative lysophospholipase (cd-hit cluster 51)	M1?	1	1	1	1	1	1	0	0	0	0	0
Clinical case 1	Sa_aus0325_contig000001	1311437	GAAAAAAT	GAAAAAAAT	Indels	non coding region				0	0	1	0	0	0	0	0	0	0	0
Clinical case 1	Sa_aus0325_contig000001	1312268	CAA	CAAA	Indels	nonsense/frameshift	hp-18	ABC transporter ATP-binding protein (cd-hit cluster 18)	S273fs	0	1	1	0	0	0	0	0	0	0	0
Clinical case 1	Sa_aus0325_contig000001	1356503	T	C	SNPs	missense	hp-32	hypothetical protein (cd hit cluster 32)	I271T	1	1	1	1	1	1	0	0	0	0	0
Clinical case 1	Sa_aus0325_contig000001	1401425	TAAAAAT	TAAAAAAT	Indels	nonsense/frameshift	msa	modulator of SarA, Msa	L58fs	1	0	1	0	0	0	0	0	0	0	0
Clinical case 1	Sa_aus0325_contig000001	1402152	TAAAAAT	TAAAAAAT	Indels	non coding region				0	0	1	0	0	0	0	0	0	0	0
Clinical case 1	Sa_aus0325_contig000001	1448210	A	G	SNPs	missense	ebh	extracellular matrix binding protein	M4793T	1	1	1	1	1	1	0	0	0	0	0
Clinical case 1	Sa_aus0325_contig000001	1462803	CAA	CAAA	Indels	non coding region				0	0	1	0	1	0	0	0	0	0	0
Clinical case 1	Sa_aus0325_contig000001	1496541	AGG	AGGG	Indels	nonsense/frameshift	aroA	3-phosphoshikimate 1-carboxyvinyltransferase	L219fs	1	1	1	1	1	0	0	0	0	0	0
Clinical case 1	Sa_aus0325_contig000001	1496723	A	G	SNPs	synonymous	aroA	3-phosphoshikimate 1-carboxyvinyltransferase		1	0	0	0	0	0	0	0	0	0	0
Clinical case 1	Sa_aus0325_contig000001	1507928	GATA	GATATA	Indels	non coding region				0	0	1	0	0	0	0	0	0	0	0
Clinical case 1	Sa_aus0325_contig000001	1555268	A	G	SNPs	missense	argR	arginine repressor	V6A	1	1	1	0	1	1	0	0	0	0	0
Clinical case 1	Sa_aus0325_contig000001	1578830	A	G	SNPs	missense	pbp3	penicillin-binding protein 3	V613A	0	1	1	1	1	1	0	0	0	0	0
Clinical case 1	Sa_aus0325_contig000001	1685633	T	C	SNPs	missense	hemL	glutamate-1-semialdehyde aminotransferase	N303S	1	1	1	1	1	1	0	0	0	0	0
Clinical case 1	Sa_aus0325_contig000001	1755324	A	G	SNPs	missense	plsC	1-acyl-sn-glycerol-3-phosphate acyltransferase	V144A	1	1	1	1	1	1	0	0	0	0	0
Clinical case 1	Sa_aus0325_contig000001	1764977	TAA	TAAA	Indels	non coding region				0	0	0	0	1	0	0	0	0	0	0
Clinical case 1	Sa_aus0325_contig000001	1800991	A	G	SNPs	missense	hp-78	rhodanese domain-containing protein (cd-hit cluster 78)	S3P	1	1	1	1	1	1	0	0	0	0	0
Clinical case 1	Sa_aus0325_contig000001	1821877	T	C	SNPs	synonymous		CAAX amino terminal protease self- immunity		0	1	1	0	1	0	0	0	0	0	0
Clinical case 1	Sa_aus0325_contig000001	1843087	T	C	SNPs	non coding region				0	1	1	1	1	1	0	0	0	0	0
Clinical case 1	Sa_aus0325_contig000001	1847905	CTTTTTTTC	CTTTTTTTTC	Indels	nonsense/frameshift	hp-61	hypothetical protein (cd hit cluster 61)	K231fs	0	0	1	0	0	0	0	0	0	0	0
Clinical case 1	Sa_aus0325_contig000001	1973420	ATT	ATTT	Indels	non coding region				0	0	1	0	0	0	0	0	0	0	0
Clinical case 1	Sa_aus0325_contig000001	1980769	T	C	SNPs	missense	hp-52	ABC-type multidrug transport system, ATPase component (cd-hit cluster 52)	H145R	1	1	1	1	1	1	0	0	0	0	0
Clinical case 1	Sa_aus0325_contig000001	1989642	T	C	SNPs	non coding region				1	1	1	1	1	1	0	0	0	0	0
Clinical case 1	Sa_aus0325_contig000001	1990793	T	C	SNPs	synonymous	ami	N-acetylmuramoyl-L-alanine amidase		1	1	1	1	1	1	0	0	0	0	0
Clinical case 1	Sa_aus0325_contig000001	2006693	T	C	SNPs	synonymous		Phage capsid family protein		1	1	1	1	1	1	0	0	0	0	0
Clinical case 1	Sa_aus0325_contig000001	2013778	TAAAAAAAT	TAAAAAAAAT	Indels	nonsense/frameshift	hp-74	hypothetical protein (cd hit cluster 74)	L127fs	0	0	1	0	0	0	0	0	0	0	0
Clinical case 1	Sa_aus0325_contig000001	2046392	ATTTTTC	ATTTTTTC	Indels	non coding region				0	0	1	0	0	0	0	0	0	0	0
Clinical case 1	Sa_aus0325_contig000001	2054762	TAA	TAAA	Indels	non coding region				0	0	0	0	0	1	0	0	0	0	0
Clinical case 1	Sa_aus0325_contig000001	2059392	ATTTTTTTA	ATTTTTTA	Indels	non coding region				0	0	1	0	1	1	0	0	0	0	0
Clinical case 1	Sa_aus0325_contig000001	2102510	AT	AATT	Indels	non coding region				0	0	1	0	1	1	0	0	0	0	0
Clinical case 1	Sa_aus0325_contig000001	2164420	T	C	SNPs	non coding region				1	1	1	1	1	1	0	0	0	0	0
Clinical case 1	Sa_aus0325_contig000001	2167193	T	C	SNPs	synonymous		ABC superfamily ATP binding cassette transporter, ABC protein		1	1	1	1	1	1	0	0	0	0	0
Clinical case 1	Sa_aus0325_contig000001	2183583	ATT	ATTT	Indels	non coding region				0	1	1	0	0	0	0	0	0	0	0
Clinical case 1	Sa_aus0325_contig000001	2282773	T	C	SNPs	synonymous	moeA	molybdopterin biosynthesis protein MoeA		1	1	1	1	1	1	0	0	0	0	0
Clinical case 1	Sa_aus0325_contig000001	2316520	T	C	SNPs	synonymous		molybdopterin oxidoreductase		1	1	1	1	1	1	0	0	0	0	0
Clinical case 1	Sa_aus0325_contig000001	2348397	A	G	SNPs	missense	hp-27	ABC-type Na+ efflux pump, permease component (cd-hit cluster 27)	M270T	1	1	1	1	1	1	0	0	0	0	0
Clinical case 1	Sa_aus0325_contig000001	2355165	T	C	SNPs	missense	corA	magnesium and cobalt transport protein	N146S	1	1	1	1	1	1	0	0	0	0	0
Clinical case 1	Sa_aus0325_contig000001	2357233	T	C	SNPs	missense	hp-50	Putatite esterase (cd-hit cluster 50)	Y134C	1	1	1	1	1	1	0	0	0	0	0
Clinical case 1	Sa_aus0325_contig000001	2417281	TCC	TCCC	Indels	non coding region				0	1	1	0	0	0	0	0	0	0	0
Clinical case 1	Sa_aus0325_contig000001	2477603	T	C	SNPs	non coding region				1	1	1	0	1	1	0	0	0	0	0
Clinical case 1	Sa_aus0325_contig000001	2578052	ATCGTCAACTTATTATTAGACGATGTACAAGTTACATTAGACT	AT	Indels	nonsense/frameshift	clpL	ATP-dependent protease ATP-binding subunit clpL	K560fs	1	0	1	1	0	0	0	0	0	0	0
Clinical case 1	Sa_aus0325_contig000001	2730932	G	A	SNPs	non coding region				0	1	1	0	1	0	0	0	0	0	0
Clinical case 1	Sa_aus0325_contig000001	2754593	ATT	ATTT	Indels	non coding region				0	0	1	0	1	0	0	0	0	0	0
Clinical case 2	cSa_FORC_001_1	7723	CAATTCAA	CAATTCAAATTCAA	Indels	nonsense/frameshift	gyrA	DNA topoisomerase (ATP-hydrolyzing) subunit A	I241_Q242dup	0	0	0	0	0	0	0	0	0	0	1
Clinical case 2	cSa_FORC_001_1	20025	CAC	CC	Indels	nonsense/frameshift	gdpP	Cyclic-di-AMP phosphodiesterase GdpP	Q572fs	0	0	0	0	0	0	1	0	1	1	0
Clinical case 2	cSa_FORC_001_1	1784746	CTTTTTTTC	CTTTTTTC	Indels	nonsense/frameshift	hemC	Porphobilinogen deaminase	V288fs	0	0	0	0	0	0	0	0	0	1	0
Clinical case 2	cSa_FORC_001_1	299638	TGCCAGCAT	TGCCAGCAGCCAGCAT	Indels	nonsense/frameshift	hp-49	pseudouridine-5'-phosphate glycosidase (cd-hit cluster 49)	F192fs	0	0	0	0	0	0	0	0	0	0	1
Clinical case 2	cSa_FORC_001_1	482151	G	A	SNPs	missense	rplY	50S ribosomal protein L25 Ctc-form	G119D	0	0	0	0	0	0	0	0	0	0	1
Clinical case 2	cSa_FORC_001_1	538789	A	G	SNPs	missense	rpoB	DNA-directed RNA polymerase subunit beta	D471G	0	0	0	0	0	0	0	0	0	0	1
Clinical case 2	cSa_FORC_001_1	538807	C	A	SNPs	missense	rpoB	DNA-directed RNA polymerase subunit beta	A477D	0	0	0	0	0	0	0	0	1	1	0
Clinical case 2	cSa_FORC_001_1	546605	T	C	SNPs	missense	fus	translational elongation factor G	V119A	0	0	0	0	0	0	0	0	1	1	0
Clinical case 2	cSa_FORC_001_1	579518	TAAAAAAG	TAAAAAG	Indels	nonsense/frameshift	hp-75	hypothetical protein (cd hit cluster 75)	L48fs	0	0	0	0	0	0	0	0	0	0	1
Clinical case 2	cSa_FORC_001_1	668374	CAAAAAT	CAAAAT	Indels	nonsense/frameshift	hp-59	ABC-type antimicrobial peptide transport system, ATPase component (cd-hit cluster 59)	I12fs	0	0	0	0	0	0	0	0	1	1	0
Clinical case 2	cSa_FORC_001_1	831516	T	C	SNPs	synonymous	eno	enolase (2-phosphoglycerate dehydrogenase)		0	0	0	0	0	0	0	0	0	1	0
Clinical case 2	cSa_FORC_001_1	868729	C	T	SNPs	missense	hp-40	DL-methionine transporter ATP-binding subunit (cd-hit cluster 40)	R206C	0	0	0	0	0	0	1	0	1	1	0
Clinical case 2	cSa_FORC_001_1	986754	CAT	CAAT	Indels	nonsense/frameshift	dsbA	DsbA family protein	G255fs	0	0	0	0	0	0	1	0	0	0	0
Clinical case 2	cSa_FORC_001_1	1017154	ATAGATGA	AA	Indels	nonsense/frameshift	hp-84	hypothetical protein (cd-hit cluster 84)	I44_D46delinsN	0	0	0	0	0	0	0	0	0	0	1
Clinical case 2	cSa_FORC_001_1	1053848	G	A	SNPs	non coding region				0	0	0	0	0	0	0	0	0	0	1
Clinical case 2	cSa_FORC_001_1	1185034	TCAAGACG	TCAAGACCAAGACG	Indels	nonsense/frameshift	hp-69	putative cell-division initiation protein (cd-hit cluster 69)	Q61_D62dup	0	0	0	0	0	0	0	0	0	0	1
Clinical case 2	cSa_FORC_001_1	1333484	G	C	SNPs	synonymous		hypothetical protein		0	0	0	0	0	0	0	0	0	0	1
Clinical case 2	cSa_FORC_001_1	1357119	C	T	SNPs	missense	hp-34	sensor histidine kinase (cd-hit cluster 34)	T170M	0	0	0	0	0	0	0	0	1	1	0
Clinical case 2	cSa_FORC_001_1	1460824	GTTTTTTTA	GTTTTTTA	Indels	nonsense/frameshift	arlS	signal transduction histidine kinase	K115fs	0	0	0	0	0	0	0	0	0	1	0
Clinical case 2	cSa_FORC_001_1	1524515	G	A	SNPs	missense	pbp2	penicillin-binding protein 2	G134D	0	0	0	0	0	0	0	0	1	1	0
Clinical case 2	cSa_FORC_001_1	1566127	C	T	SNPs	non coding region				0	0	0	0	0	0	0	0	1	1	0
Clinical case 2	cSa_FORC_001_1	1667431	A	G	SNPs	missense	pbp3	penicillin-binding protein 3	M453T	0	0	0	0	0	0	1	0	1	1	0
Clinical case 2	cSa_FORC_001_1	1749935	G	A	SNPs	missense	relA	GTP pyrophosphokinase, (p)ppGpp synthetase I, RelA	A137V	0	0	0	0	0	0	0	0	0	0	1
Clinical case 2	cSa_FORC_001_1	1921711	A	G	SNPs	synonymous		RNA polymerase factor sigma-70		0	0	0	0	0	0	0	0	1	0	0
Clinical case 2	cSa_FORC_001_1	2123638	CAC	AGT	SNPs	missense	hp-85	phage protein (cd-hit cluster 85)	V22T	0	0	0	0	0	0	0	0	1	1	0
Clinical case 2	cSa_FORC_001_1	2123646	T	A	SNPs	missense	hp-85	phage protein (cd-hit cluster 85)	I20F	0	0	0	0	0	0	0	0	1	1	0
Clinical case 2	cSa_FORC_001_1	2124521	G	T	SNPs	missense	hp-82	phage protein (cd-hit cluster 82)	A78E	0	0	0	0	0	0	0	0	1	1	0
Clinical case 2	cSa_FORC_001_1	2124541	C	A	SNPs	synonymous		phage protein		0	0	0	0	0	0	0	0	1	1	0
Clinical case 2	cSa_FORC_001_1	2172103	CTTACAATTATT	CT	Indels	nonsense/frameshift	agrA	autoinducer sensor protein response regulator protein	L131fs	0	0	0	0	0	0	0	0	0	0	1
Clinical case 2	cSa_FORC_001_1	2232528	C	T	SNPs	missense	csoR	Copper-sensing transcriptional repressor CsoR	V44I	0	0	0	0	0	0	0	0	1	1	0
Clinical case 2	cSa_FORC_001_1	2313998	G	C	SNPs	missense	dacA	Diadenylate cyclase	T39S	0	0	0	0	0	0	0	0	0	1	0
Clinical case 2	cSa_FORC_001_1	2341857	T	C	SNPs	synonymous		hypothetical protein		0	0	0	0	0	0	0	0	1	0	0
Clinical case 2	cSa_FORC_001_1	2390345	A	G	SNPs	missense	rplC	50S ribosomal protein L3	I195T	0	0	0	0	0	0	0	0	1	1	0
Clinical case 2	cSa_FORC_001_1	2524172	GATA	GATATA	Indels	nonsense/frameshift	rsp	AraC family transcriptional regulator	P70fs	0	0	0	0	0	0	1	0	1	1	0
Clinical case 2	cSa_FORC_001_1	2525410	ACTATC	ACTATCTATC	Indels	nonsense/frameshift	rsp	AraC family transcriptional regulator	H483fs	0	0	0	0	0	0	0	0	0	0	1
Clinical case 2	cSa_FORC_001_1	2586917	CTATTAGTAATTATG	CG	Indels	nonsense/frameshift	hp-21	putative amino acid permease (cd-hit cluster 21)	L249fs	0	0	0	0	0	0	0	0	0	0	1
Clinical case 2	cSa_FORC_001_1	2656050	C	T	SNPs	synonymous		putative membrane protein		0	0	0	0	0	0	0	0	0	0	1
Clinical case 2	c2014-21162_23	128	G	A	SNPs	non coding region				0	0	0	0	0	0	0	0	0	0	1
Clinical case 2	c2014-21162_23	137	C	T	SNPs	non coding region				0	0	0	0	0	0	0	0	0	0	1
Clinical case 2	c2014-21162_6	951	G	A	SNPs	synonymous		hypothetical protein		0	0	0	0	0	0	0	0	0	0	1
Clinical case 2	c2014-21162_6	2103	G	A	SNPs	synonymous	hp-37	Secretory antigen SsaA-like protein transposon-related (cd-hit cluster 37)		0	0	0	0	0	0	0	0	0	0	1
Clinical case 2	c2014-21162_6	2196	G	A	SNPs	synonymous	hp-37	Secretory antigen SsaA-like protein transposon-related (cd-hit cluster 37)		0	0	0	0	0	0	0	0	0	0	1
Clinical case 2	c2014-21162_6	2263	C	T	SNPs	missense	hp-37	Secretory antigen SsaA-like protein transposon-related (cd-hit cluster 37)	G53D	0	0	0	0	0	0	0	0	0	0	1
Clinical case 2	c2014-21162_6	2272	A	G	SNPs	missense	hp-37	Secretory antigen SsaA-like protein transposon-related (cd-hit cluster 37)	L50S	0	0	0	0	0	0	0	0	0	0	1
Clinical case 2	c2014-21162_30	6215	C	T	SNPs	missense	hp-79	phage protein (cd-hit cluster 79)	D46N	0	0	0	0	0	0	0	0	0	0	1
Clinical case 2	c2014-21162_23	6665	T	C	SNPs	synonymous		putative Fe-S oxidoreductase		0	0	0	0	0	0	0	0	1	1	0
Clinical case 2	c2014-21162_23	6671	C	T	SNPs	synonymous		putative Fe-S oxidoreductase		0	0	0	0	0	0	0	0	1	1	0
Clinical case 2	c2014-21162_24	17720	CA	CACATA	Indels	nonsense/frameshift	agrA	autoinducer sensor protein response regulator protein	A129fs	0	0	0	0	0	0	1	1	1	1	1
Clinical case 2	c2014-21162_30	27240	T	G	SNPs	missense	rinB	Transcriptional activator rinB, phage associated	K25Q	0	0	0	0	0	0	0	0	1	1	0
Clinical case 2	c2014-21162_30	27261	G	A	SNPs	synonymous	rinB	Transcriptional activator rinB, phage associated		0	0	0	0	0	0	0	0	1	1	0
Clinical case 2	c2014-21162_30	27618	T	A	SNPs	missense	hp-85	phage protein (cd-hit cluster 85)	I20F	0	0	0	0	0	0	0	0	1	1	0
Clinical case 2	c2014-21162_30	27632	C	T	SNPs	missense	hp-85	phage protein (cd-hit cluster 85)	R15Q	0	0	0	0	0	0	0	0	1	1	0

## Sheet: in vitro adapted isolates
ISOLATE	Background	Mutation type	Mutation effect	Product	Gene	Mutation
BPH3804	AUS0325	ins	nonsense/frameshift	cobalamin synthesis protein	cobW	A176fs
BPH3804	AUS0325	SNP	missense	ATP-dependent Clp protease ATP-binding subunit ClpX	clpX	C42F
BPH3805	AUS0325	small deletion	nonsense/frameshift	Cell wall-active antibiotics response protein	yvqF	I31fs
BPH3806	AUS0325	SNP	missense	Phosphate transport system regulatory protein	phoU	D276Y
BPH3806	AUS0325	SNP	missense	Cell wall-active antibiotics response protein	yvqF	G140R
BPH3807	AUS0325	SNP	missense	Sensor protein VraS	vraS	R332H
BPH3808	AUS0325	SNP	missense	Cyclic-di-AMP phosphodiesterase GdpP	gdpP	G619D
BPH3809	AUS0325	SNP	missense	Bifunctional oligoribonuclease and PAP phosphatase NrnA	nrnA	V293D
BPH3810	AUS0325	SNP	missense	Pyrimidine operon regulatory protein	pyrR	G62V
BPH3811	AUS0325	small deletion	nonsense/frameshift	Cyclic-di-AMP phosphodiesterase GdpP	gdpP	S252fs
BPH3812	AUS0325	large deletion (57 bp)		thioredoxin	trxA
BPH3813	AUS0325	SNP	missense	Cyclic-di-AMP phosphodiesterase GdpP	gdpP	D181Y
BPH3814	21162	large deletion (179 bp)		ATP-dependent Clp protease ATP-binding subunit ClpX	clpX
BPH3815	21162	small deletion	nonsense/frameshift	ATP-dependent Clp protease ATP-binding subunit ClpX	clpX	Y151fs
BPH3816	21162	small deletion	nonsense/frameshift	Putative ribosome biogenesis GTPase RsgA	rsgA	I151fs
BPH3817	21162	ins	nonsense/frameshift	ATP-dependent Clp protease ATP-binding subunit ClpX	clpX	L308fs
BPH3818	21162	large deletion (91 bp)		Prolipoprotein diacylglyceryl transferase	lgt
BPH3819	21162	small deletion	nonsense/frameshift	Putative ribosome biogenesis GTPase RsgA	rsgA	I151fs
BPH3820	21162	ins	non coding region
BPH3821	21162	SNP	missense	ATP-dependent Clp protease proteolytic subunit	clpP	G68S
BPH3821	21162	SNP	non coding region
BPH3822	21162	SNP	missense	Cysteine desulfurase IscS	iscS	G327D
BPH3822	21162	SNP	synonymous	Demethylrebeccamycin-D-glucose O-methyltransferase	rebM
BPH3823	21162	SNP	missense	Cysteine desulfurase IscS	iscS	G327D
BPH3824	AUS0325 DblaZ	small deletion	nonsense/frameshift	Cyclic-di-AMP phosphodiesterase GdpP	gdpP	E542_T546del
BPH3824	AUS0325 DblaZ	SNP	missense	Sensor histidine kinase GraS	graS	S293F
BPH3828	AUS0325 DblaZ	ins	nonsense/frameshift	Cyclic-di-AMP phosphodiesterase GdpP	gdpP	D532fs
BPH3828	AUS0325 DblaZ	large deletion (423 bp)		cell envelope transcriptional attenuator	lytR
BPH3829	AUS0325 DblaZ	SNP	missense	Ktr system potassium uptake protein B	ktrB	G208D
BPH3829	AUS0325 DblaZ	small deletion	nonsense/frameshift	Cell wall-active antibiotics response protein	yvqF	K96fs
BPH3829	AUS0325 DblaZ	SNP	missense	Diadenylate cyclase	dacA	V78G
BPH3830	AUS0325 DblaZ	SNP	nonsense/frameshift	Cyclic-di-AMP phosphodiesterase GdpP	gdpP	Q628*
BPH3830	AUS0325 DblaZ	SNP	missense	Bacterial membrane protein	yfhO	L180V
BPH3830	AUS0325 DblaZ	SNP	missense	Cell cycle protein GpsB	gpsB	A23D
BPH3830	AUS0325 DblaZ	large deletion (158 bp)		putative membrane protein YfhO	yfhO
BPH3832	AUS0325 DblaZ	ins	nonsense/frameshift	Cyclic-di-AMP phosphodiesterase GdpP	gdpP	N191_D192insEN
BPH3832	AUS0325 DblaZ	SNP	missense	methicillin resistance factor	fmtA	G344E
BPH3833	AUS0325 DblaZ	small deletion	nonsense/frameshift	Cyclic-di-AMP phosphodiesterase GdpP	gdpP	E542_T546del
BPH3833	AUS0325 DblaZ	ins	nonsense/frameshift	Bifunctional autolysin	atl	R156fs
