# Supplementary material for: Comprehensive Genomic Investigation of Adaptive Mutations Driving the Low-Level Oxacillin Resistance Phenotype in Staphylococcus aureus
Source: mBio. 2020 Dec 8;11(6):e02882-20. doi: 10.1128/mBio.02882-20 (PMC7733948; doi:10.1128/mBio.02882-20)
Supplement: TABLE S3 [file mBio.02882-20-st003.xlsx]

## Sheet: table S3
Mutation characteristics			Linear mixed model (pyseer)		Mutation details					Mutated gene			HomoplasyFinder				Random forest
Mutation label	Effect on oxacillin MIC	Allele fraction	odds ratio	p value	CHROM	POS	REF	ALT	EFFECT	LOCUS_TAG	aureowiki symbol	PRODUCT	Counts	ConsistencyIndex	MinimumNumberChangesOnTree	ST_with	importance
snp_2484808_EW030_RS12905	+	0.0551	1.43907	7.31e-11	NZ_LR130511	2484808	A	G	missense_variant c.43A>G p.Met15Val	EW030_RS12905	NA	hypothetical protein	19 days, 7:27:00	0.5	2	188|NA	2.18801
snp_1654334_clpX	+	0.0163	2.03806	3.54e-12	NZ_LR130511	1654334	G	A	missense_variant c.301C>T p.Pro101Ser	EW030_RS08260	clpX	ATP-dependent Clp protease ATP-binding subunit ClpX	20 days, 2:08:00	0.5	2	25|239|NA	1.98063
del_2433434_EW030_RS12620	+	0.051	1.41765	1.47e-09	NZ_LR130511	2433434	TTTTACA	T	disruptive_inframe_deletion c.135_140delTGTAAA p.Asn45_Val46del	EW030_RS12620	-	NAD(P)-dependent oxidoreductase	19 days, 9:25:00	0.25	4	188|NA	1.48932
snp_80849_sbnE	+	0.0633	1.41058	5.03e-11	NZ_LR130511	80849	G	T	missense_variant c.385G>T p.Asp129Tyr	EW030_RS00360	sbnE	L-2,3-diaminopropanoate--citrate ligase SbnE	19 days, 3:31:00	0.5	2	188|NA|7	1.46417
snp_187303_ggt	+	0.0122	1.89648	1.22e-08	NZ_LR130511	187303	C	T	missense_variant c.1183C>T p.Pro395Ser	EW030_RS00820	ggt	gamma-glutamyltransferase	20 days, 4:06:00	0.5	2	30|239	1.18878
snp_22419_purA	-	0.924	0.754274	1.42e-08	NZ_LR130511	22419	C	A	missense_variant c.488C>A p.Thr163Asn	EW030_RS00095	purA	adenylosuccinate synthase	37:453	0.333333	3	15|8|508|97|22|45|5|NA|109|72|20|39|30|121|567|1|3628|88|6|291|12|59|101|46|93|78|7|9|509|34|953|60|340|582|25|2176|1970|50|398|2430|239|1152|1795|199|2605|3841|395|36|1160	0.906301
snp_2362726_intergenic	+	0.0367	1.37438	1.8e-06	NZ_LR130511	2362726	C	T	NA	NA	NA	NA	19 days, 16:18:00	0.5	2	188|NA|5	0.820734
snp_1492330_intergenic	+	0.108	1.32049	2.61e-06	NZ_LR130511	1492330	A	T	NA	NA	NA	NA	18 days, 5:53:00	0.2	5	72|88|NA|78|7|25	0.724844
ins_822421_EW030_RS04115	+	0.00816	1.93286	9.7e-07	NZ_LR130511	822421	G	GA	frameshift_variant c.254dupA p.Ser86fs	EW030_RS04115	-	histidine phosphatase family protein	20 days, 6:04:00	0.5	2	NA|188	0.532805
snp_2258469_modB	+	0.00408	2.46946	1.78e-06	NZ_LR130511	2258469	C	A	missense_variant c.101G>T p.Arg34Leu	EW030_RS11695	modB	molybdate ABC transporter permease subunit	19 days, 0:34:00	0.5	2	188	0.526447
snp_231878_EW030_RS01005	+	0.0959	1.36615	1.83e-06	NZ_LR130511	231878	C	T	missense_variant c.634C>T p.Pro212Ser	EW030_RS01005	-	nucleoside hydrolase	18 days, 11:47:00	0.333333	3	88|NA|78|7|25	0.502921
snp_2010926_fruC	+	0.00408	2.39169	5.14e-06	NZ_LR130511	2010926	G	A	missense_variant c.493C>T p.Pro165Ser	EW030_RS10330	fruC	carbohydrate kinase	20 days, 8:02:00	0.5	2	25|NA	0.47263
snp_2184633_EW030_RS11205	+	0.0122	1.86638	1.95e-08	NZ_LR130511	2184633	C	A	missense_variant c.536G>T p.Gly179Val	EW030_RS11205	-	alpha/beta hydrolase	20 days, 4:06:00	0.5	2	239|1	0.430342
snp_228183_EW030_RS00990	+	0.0898	1.37851	7.19e-06	NZ_LR130511	228183	G	A	missense_variant c.103G>A p.Val35Ile	EW030_RS00990	NA	L-lactate dehydrogenase	18 days, 14:44:00	0.5	2	88|NA|78|25	0.33275
snp_930141_pepF	+	0.0898	1.37851	7.19e-06	NZ_LR130511	930141	C	A	missense_variant c.1414C>A p.His472Asn	EW030_RS04665	pepF	oligoendopeptidase F	18 days, 14:44:00	0.5	2	88|NA|78|25	0.321444
complex_2483022_pgcA	+	0.0755	1.32049	7.62e-08	NZ_LR130511	2483022	TGATGACTATATG	AGAAAATTACATT	missense_variant c.759_771delTGATGACTATATGinsAGAAAATTACATT p.AspAspTyrMet254GluAsnTyrIle	EW030_RS12895	pgcA	phospho-sugar mutase	18 days, 21:37:00	0.333333	3	188|59|NA|50	0.308732
snp_903190_clpB	+	0.0122	2.26144	1.95e-11	NZ_LR130511	903190	T	A	missense_variant c.1294T>A p.Ser432Thr	EW030_RS04540	clpB	ATP-dependent chaperone ClpB	20 days, 4:06:00	0.5	2	25|NA	0.307463
snp_359119_ssb	+	0.0122	1.89648	1.22e-08	NZ_LR130511	359119	G	A	missense_variant c.286G>A p.Val96Met	EW030_RS01670	ssb	single-stranded DNA-binding protein	20 days, 4:06:00	0.5	2	39|239	0.301295
complex_2483004_pgcA	+	0.0776	1.35527	2.21e-09	NZ_LR130511	2483004	TTTTCCG	ATTACCT	missense_variant c.741_747delTTTTCCGinsATTACCT p.Phe248Leu	EW030_RS12895	pgcA	phospho-sugar mutase	18 days, 20:38:00	0.5	2	188|59|NA|50	0.293082
snp_1830225_hemY	+	0.124	1.23862	6.75e-08	NZ_LR130511	1830225	A	T	missense_variant c.757T>A p.Ser253Thr	EW030_RS09145	hemY	protoporphyrinogen oxidase	429:61	0.166667	6	97|188|109|72|6|NA|9|509|953|25|3841	0.279332
mnp##complex_150131_ausA	+	0.149	1.29434	5.09e-11	NZ_LR130511	150131	CG	TA	missense_variant c.6188_6189delCGinsTA p.Ala2063Val	EW030_RS00665	ausA	non-ribosomal peptide synthetase	417:73	0.2	5	8|188|NA|6|7|340|25|2176|1152|3841	0.26467
snp_161171_EW030_RS00710	+	0.0122	2.26144	1.95e-11	NZ_LR130511	161171	T	A	missense_variant c.121A>T p.Asn41Tyr	EW030_RS00710	-	alpha-keto acid decarboxylase family protein	20 days, 4:06:00	0.5	2	25|NA	0.243961
snp_161093_EW030_RS00710	+	0.0122	2.26144	1.95e-11	NZ_LR130511	161093	C	T	missense_variant c.199G>A p.Ala67Thr	EW030_RS00710	-	alpha-keto acid decarboxylase family protein	20 days, 4:06:00	0.5	2	25|NA	0.219699
complex_341266_intergenic	+	0.476	1.15951	3.66e-06	NZ_LR130511	341266	TTAGGAC	GTGTAAT	NA	NA	NA	NA	257:233	0.142857	7	8|97|22|188|NA|109|72|20|121|567|1|88|12|59|101|78|7|9|509|953|60|340|25|2176|50|2430|239|1152|2605	0.194415
complex_1002147_purF	+	0.0122	2.26144	1.95e-11	NZ_LR130511	1002147	TAAC	CAAA	missense_variant c.192_195delTAACinsCAAA p.Asn65Lys	EW030_RS05040	purF	amidophosphoribosyltransferase	20 days, 4:06:00	0.5	2	25|NA	0.185942
snp_1491858_nudF	+	0.0122	2.26144	1.95e-11	NZ_LR130511	1491858	G	A	missense_variant c.395C>T p.Thr132Ile	EW030_RS07390	nudF	NUDIX hydrolase	20 days, 4:06:00	0.5	2	25|NA	0.185769
snp_1508293_EW030_RS07470	+	0.0122	2.26144	1.95e-11	NZ_LR130511	1508293	G	C	missense_variant c.545C>G p.Thr182Ser	EW030_RS07470	-	aromatic acid exporter family protein	20 days, 4:06:00	0.5	2	25|NA	0.180335
complex_1784081_intergenic	+	0.0122	2.26144	1.95e-11	NZ_LR130511	1784081	GTCGT	CTCGC	NA	NA	NA	NA	20 days, 4:06:00	0.5	2	25|NA	0.177935
snp_1830167_hemY	+	0.41	1.20322	5.4e-08	NZ_LR130511	1830167	T	A	missense_variant c.815A>T p.Gln272Leu	EW030_RS09145	hemY	protoporphyrinogen oxidase	289:201	0.1	10	8|508|97|45|188|NA|109|72|20|88|101|46|78|9|509|953|340|25|2176|1970|239|1152|1795|395	0.161509
snp_2510702_intergenic	+	0.216	1.16649	6.02e-06	NZ_LR130511	2510702	G	A	NA	NA	NA	NA	384:106	0.142857	7	8|188|NA|109|20|12|9|340|2176|50|239|1152	0.147094
del_2510681_intergenic	+	0.0551	1.43907	7.31e-11	NZ_LR130511	2510681	CT	C	NA	NA	NA	NA	19 days, 7:27:00	0.5	2	188|NA	0.131493
complex##mnp_2435460_EW030_RS12635	+	0.0551	1.37575	1.35e-08	NZ_LR130511	2435460	TGT	AAC	missense_variant c.996_998delACAinsGTT p.His333Phe	EW030_RS12635	-	MFS transporter	19 days, 7:27:00	0.5	2	188|NA	0.125957
del_1830153_hemY	+	0.318	1.22262	7.24e-09	NZ_LR130511	1830153	CGA	C	frameshift_variant c.827_828delTC p.Phe276fs	EW030_RS09145	hemY	protoporphyrinogen oxidase	334:156	0.111111	9	8|97|188|NA|109|72|20|88|101|78|9|509|953|340|25|2176|239|1152	0.113767
mnp##complex_32914_intergenic	+	0.0571	1.41765	2.47e-10	NZ_LR130511	32914	GG	AA	NA	NA	NA	NA	18 days, 3:55:00	0.25	4	188|NA	0.108097
snp_2435467_EW030_RS12635	+	0.0551	1.37575	1.35e-08	NZ_LR130511	2435467	A	T	missense_variant c.991T>A p.Ser331Thr	EW030_RS12635	-	MFS transporter	19 days, 7:27:00	0.5	2	188|NA	0.0987853
snp_675197_EW030_RS03325	-	0.337	0.808156	2.21e-06	NZ_LR130511	675197	G	C	missense_variant c.373G>C p.Glu125Gln	EW030_RS03325	-	GNAT family N-acetyltransferase	325:165	0.2	5	508|97|22|45|NA|109|39|30|121|291|101|46|9|509|34|953|60|1970|398|2430|1795|395|36	0.0976454
snp_1070935_pheT	+	0.102	1.27634	5.75e-07	NZ_LR130511	1070935	G	T	missense_variant c.612G>T p.Glu204Asp	EW030_RS05405	pheT	phenylalanine--tRNA ligase subunit beta	18 days, 8:50:00	0.25	4	8|NA|6|7|509|340|25|2176|239|1152|3841	0.088988
snp_574367_vraA	+	0.00816	2.03603	1.76e-07	NZ_LR130511	574367	C	A	missense_variant c.578C>A p.Thr193Asn	EW030_RS02775	vraA	long-chain fatty acid--CoA ligase	20 days, 6:04:00	0.5	2	239	0.0882478
complex_2429491_kimA	+	0.0571	1.41765	2.47e-10	NZ_LR130511	2429491	CACGTCC	TACTTCA	missense_variant c.1407_1413delGGACGTGinsTGAAGTA p.Asp470Glu	EW030_RS12605	kimA	APC family permease	271:219	0.166667	6	188|NA	0.0747716
complex##mnp_1419035_EW030_RS07040	+	0.473	1.16416	2.23e-06	NZ_LR130511	1419035	GT	AC	missense_variant c.4886_4887delACinsGT p.Asn1629Ser	EW030_RS07040	NA	hyperosmolarity resistance protein Ebh	258:232	0.1	10	15|8|508|97|22|45|188|NA|109|72|567|1|6|101|46|7|9|509|953|60|340|582|25|2176|1970|239|1152|1795|199|3841|395|1160	0.0733693
snp_2502212_gntK	+	0.0592	1.39236	9.77e-10	NZ_LR130511	2502212	A	C	missense_variant c.1273T>G p.Ser425Ala	EW030_RS12970	gntK	gluconokinase	19 days, 5:29:00	0.5	2	188|NA|45	0.0618171
snp_2456833_cntD	+	0.0653	1.36479	3.97e-09	NZ_LR130511	2456833	A	C	missense_variant c.82T>G p.Leu28Val	EW030_RS12745	cntD	ABC transporter ATP-binding protein	19 days, 2:32:00	0.5	2	188|NA|93	0.0536639
snp_579892_intergenic	+	0.0163	1.75945	6.7e-08	NZ_LR130511	579892	G	T	NA	NA	NA	NA	20 days, 2:08:00	0.5	2	7|25|NA	0.0536299
complex_2470883_EW030_RS12820	+	0.194	1.23368	1.27e-08	NZ_LR130511	2470883	AGCT	TGAC	missense_variant c.150_153delAGCTinsGTCA p.Ala51Ser	EW030_RS12820	-	SDR family oxidoreductase	395:95	0.2	5	8|188|NA|567|1|291|340|2176|239|1152|395	0.0529592
snp_1536685_glk	+	0.622	1.18175	5.08e-06	NZ_LR130511	1536685	T	C	missense_variant c.595A>G p.Ile199Val	EW030_RS07640	glk	ROK family glucokinase	185:305	0.25	4	15|8|97|22|5|188|NA|109|72|20|121|567|1|3628|88|6|12|59|101|78|7|9|509|953|60|340|582|25|2176|50|2430|239|1152|199|3841|1160	0.0527366
complex_32868_intergenic	+	0.265	1.19244	2.87e-07	NZ_LR130511	32868	TATGG	ATGA	NA	NA	NA	NA	360:130	0.0555556	18	8|97|NA|39|30|188|121|509|953|25|2176|1970|9|239|1152|395|36	0.0523427
snp_104244_intergenic	+	0.0163	1.75945	6.7e-08	NZ_LR130511	104244	A	G	NA	NA	NA	NA	20 days, 2:08:00	0.5	2	7|25|NA	0.0513887
ins_1830160_hemY	+	0.316	1.22385	5.55e-09	NZ_LR130511	1830160	A	ACT	frameshift_variant c.821_822insAG p.Asp274fs	EW030_RS09145	hemY	protoporphyrinogen oxidase	335:155	0.125	8	8|97|188|NA|109|72|20|88|101|78|9|953|340|25|2176|239|1152	0.0460121
snp_863431_pepZ	+	0.196	1.21167	9.51e-08	NZ_LR130511	863431	A	T	missense_variant c.1058A>T p.Tyr353Phe	EW030_RS04380	pepZ	cytosol aminopeptidase	394:96	0.25	4	8|188|109|NA|567|1|9|340|2176|239|1152	0.0442732
snp_2136504_mtlR	+	0.0163	1.75945	6.7e-08	NZ_LR130511	2136504	A	G	missense_variant c.1183A>G p.Ile395Val	EW030_RS10990	mtlR	BglG family transcription antiterminator	20 days, 2:08:00	0.5	2	7|25|NA	0.0435987
complex_2585072_EW030_RS13385	+	0.0163	1.75945	6.7e-08	NZ_LR130511	2585072	ATG	GTT	missense_variant c.52_54delCATinsAAC p.His18Asn	EW030_RS13385	-	ferrous iron transporter B	20 days, 2:08:00	0.5	2	7|25|NA	0.042416
complex_2517275_intergenic	+	0.0653	1.36479	3.97e-09	NZ_LR130511	2517275	AGCGGG	TACGGA	NA	NA	NA	NA	19 days, 2:32:00	0.5	2	188|NA|93	0.0423842
complex_2542237_mvaA	+	0.545	1.22507	2.59e-08	NZ_LR130511	2542237	AGCTA	CGCTG	missense_variant c.1241_1245delTAGCTinsCAGCG p.Val414Ala	EW030_RS13190	mvaA	hydroxymethylglutaryl-CoA reductase, degradative	223:267	0.333333	3	15|8|97|22|188|NA|109|72|20|567|1|88|6|12|101|78|7|9|509|953|60|340|582|25|2176|239|1152|199|3841|1160	0.0419013
snp_1509450_intergenic	+	0.218	1.16766	7.67e-06	NZ_LR130511	1509450	C	A	NA	NA	NA	NA	383:107	0.2	5	8|188|109|NA|567|1|101|9|340|2176|239|1152	0.0418772
complex##mnp_2638399_clfB	+	0.0143	1.66196	6.77e-06	NZ_LR130511	2638399	TG	GT	missense_variant c.672_673delCAinsAC p.PheLys224LeuGln	EW030_RS13680	clfB	MSCRAMM family adhesin clumping factor ClfB	20 days, 3:07:00	0.333333	3	567|25|50|NA	0.0407959
snp_2502032_gntK	+	0.0776	1.34851	2.61e-07	NZ_LR130511	2502032	G	T	missense_variant c.1453C>A p.Leu485Ile	EW030_RS12970	gntK	gluconokinase	18 days, 20:38:00	0.5	2	8|NA|340|25|2176|239|1152	0.0404351
snp_2503361_gntK	+	0.0592	1.39236	9.77e-10	NZ_LR130511	2503361	C	T	missense_variant c.124G>A p.Val42Ile	EW030_RS12970	gntK	gluconokinase	19 days, 5:29:00	0.5	2	188|NA|45	0.0398539
snp_1442660_pbp2	+	0.0163	1.75945	6.7e-08	NZ_LR130511	1442660	A	C	missense_variant c.1886A>C p.Gln629Pro	EW030_RS07125	pbp2	penicillin-binding protein	20 days, 2:08:00	0.5	2	7|25|NA	0.0363228
complex##mnp_2503379_gntK	+	0.0592	1.39236	9.77e-10	NZ_LR130511	2503379	GT	AC	missense_variant c.105_106delACinsGT p.His36Tyr	EW030_RS12970	gntK	gluconokinase	19 days, 5:29:00	0.5	2	188|NA|45	0.0352643
complex_2439324_opuCA	+	0.0571	1.41765	2.47e-10	NZ_LR130511	2439324	GGTGTCT	CATATCA	missense_variant c.933_939delAGACACCinsTGATATG p.Thr313Met	EW030_RS12655	opuCA	ABC transporter ATP-binding protein	18 days, 19:39:00	0.5	2	188|NA	0.033036
mnp##complex_2182345_EW030_RS11195	+	0.194	1.19722	2.76e-07	NZ_LR130511	2182345	ATGT	CGTA	missense_variant c.423_426delACATinsTACG p.His142Thr	EW030_RS11195	-	zinc-binding alcohol dehydrogenase family protein	19 days, 11:23:00	0.25	4	8|188|NA|12|101|7|340|2176|239|1152|2605	0.0324274
snp_1855304_queG	+	0.0837	1.35391	4.16e-08	NZ_LR130511	1855304	T	A	missense_variant c.1003A>T p.Met335Leu	EW030_RS09280	queG	tRNA epoxyqueuosine(34) reductase QueG	18 days, 17:41:00	0.333333	3	8|NA|7|340|25|2176|239|1152	0.029186
complex_2502192_gntK	+	0.0592	1.39236	9.77e-10	NZ_LR130511	2502192	CTCTGTG	TTGTGTA	missense_variant c.1287_1293delCACAGAGinsTACACAA p.Glu431Gln	EW030_RS12970	gntK	gluconokinase	19 days, 5:29:00	0.5	2	188|NA|45	0.0275065
complex_2502404_gntK	+	0.0592	1.39236	9.77e-10	NZ_LR130511	2502404	TTGCG	CTGCA	missense_variant c.1077_1081delCGCAAinsTGCAG p.Asn361Asp	EW030_RS12970	gntK	gluconokinase	19 days, 5:29:00	0.5	2	188|NA|45	0.0259342
snp_1173664_smc	+	0.0796	1.32711	6.74e-07	NZ_LR130511	1173664	C	T	missense_variant c.1567C>T p.His523Tyr	EW030_RS05945	smc	chromosome segregation protein SMC	18 days, 19:39:00	0.333333	3	8|NA|340|25|2176|239|1152|2605	0.020589
complex_2412545_bioA	+	0.0653	1.36479	3.97e-09	NZ_LR130511	2412545	CATCG	TATTA	missense_variant c.750_754delCGATGinsTAATA p.AspVal251AsnIle	EW030_RS12515	bioA	adenosylmethionine--8-amino-7-oxononanoate transaminase	19 days, 2:32:00	0.5	2	188|NA|93	0.0163634
complex_2470868_EW030_RS12820	+	0.0694	1.34447	8.87e-09	NZ_LR130511	2470868	CTTCACAC	TTTAACGT	missense_variant c.161_168delGTGTGAAGinsACGTTAAA p.Ser54Asn	EW030_RS12820	-	SDR family oxidoreductase	19 days, 0:34:00	0.333333	3	188|291|NA|395	0.0154141
snp_1573634_lepA	+	0.0939	1.28788	8.27e-06	NZ_LR130511	1573634	T	C	missense_variant c.1150A>G p.Ile384Val	EW030_RS07825	lepA	elongation factor 4	18 days, 12:46:00	0.333333	3	8|97|NA|953|340|25|2176|239|1152	0.01398
complex_2501767_gntP	+	0.0592	1.39236	9.77e-10	NZ_LR130511	2501767	AACGATA	GATGATT	missense_variant c.42_48delTATCGTTinsAATCATC p.Val16Ile	EW030_RS12965	gntP	gluconate permease	19 days, 5:29:00	0.5	2	188|NA|45	0.0136041
snp_415721_intergenic	+	0.0102	2.20119	1.03e-08	NZ_LR130511	415721	C	T	NA	NA	NA	NA	410:80	0.5	2	25|NA	0.0128026
complex_2501281_gntP	+	0.0673	1.35121	9.86e-09	NZ_LR130511	2501281	ATCT	TTCA	missense_variant c.531_534delAGATinsTGAA p.Asp178Glu	EW030_RS12965	gntP	gluconate permease	19 days, 1:33:00	0.333333	3	188|NA|93|45	0.0125153
snp_1795481_menE	+	0.0102	2.20119	1.03e-08	NZ_LR130511	1795481	T	C	missense_variant c.1012A>G p.Ile338Val	EW030_RS08900	menE	o-succinylbenzoate--CoA ligase	18 days, 4:54:00	0.333333	3	25|NA	0.0123104
snp_2280163_nhaC	+	0.143	1.29434	3.72e-10	NZ_LR130511	2280163	G	T	missense_variant c.873C>A p.Asp291Glu	EW030_RS11815	nhaC	Na+/H+ antiporter NhaC	420:70	0.333333	3	8|97|188|NA|953|340|2176|239|1152|2605	0.0118026
mnp##complex_22419_purA	+	0.0592	1.39236	9.77e-10	NZ_LR130511	22419	CC	AT	missense_variant c.488_489delCCinsAT p.Thr163Asn	EW030_RS00095	purA	adenylosuccinate synthase	37:453	0.333333	3	188|NA|45	0.0112637
snp_1043414_EW030_RS05255	+	0.0122	1.84043	6.83e-07	NZ_LR130511	1043414	G	C	missense_variant c.272C>G p.Ser91Cys	EW030_RS05255	-	hypothetical protein	20 days, 4:06:00	0.5	2	8|25|NA	0.0111145
complex_2502293_gntK	+	0.0592	1.39236	9.77e-10	NZ_LR130511	2502293	TGAGT	CTAAC	missense_variant c.1188_1192delACTCAinsGTTAG p.Ile398Val	EW030_RS12970	gntK	gluconokinase	19 days, 5:29:00	0.5	2	188|NA|45	0.0107132
snp_30688_adsA	+	0.0102	2.20119	1.03e-08	NZ_LR130511	30688	G	A	missense_variant c.199G>A p.Ala67Thr	EW030_RS00135	adsA	LPXTG-anchored adenosine synthase AdsA	20 days, 6:04:00	0.5	2	25|NA	0.0102233
complex_2504093_gntR	+	0.0592	1.39236	9.77e-10	NZ_LR130511	2504093	TATG	AATT	missense_variant c.93_96delCATAinsAATT p.His31Gln	EW030_RS12975	gntR	GntR family transcriptional regulator	19 days, 5:29:00	0.5	2	188|NA|45	0.0101694
snp_1724514_fhs	+	0.0122	1.84227	6.18e-07	NZ_LR130511	1724514	T	C	missense_variant c.1153A>G p.Thr385Ala	EW030_RS08590	fhs	formate--tetrahydrofolate ligase	20 days, 4:06:00	0.5	2	25|8|NA	0.00956313
complex##mnp_255248_bglR	+	0.0102	2.20119	1.03e-08	NZ_LR130511	255248	AA	TC	missense_variant c.564_565delTTinsGA p.Ser189Thr	EW030_RS01115	bglR	GntR family transcriptional regulator	18 days, 5:53:00	0.5	2	25|NA	0.00854567
snp_87607_intergenic	+	0.0122	1.83675	8.08e-07	NZ_LR130511	87607	T	C	NA	NA	NA	NA	20 days, 4:06:00	0.5	2	509|25|NA	0.00843841
snp_2590574_intergenic	+	0.0122	1.84227	7.19e-07	NZ_LR130511	2590574	T	C	NA	NA	NA	NA	20 days, 4:06:00	0.5	2	25|NA	0.00825254
snp_2585973_EW030_RS13390	+	0.0122	1.83675	8.08e-07	NZ_LR130511	2585973	A	C	missense_variant c.253T>G p.Ser85Ala	EW030_RS13390	-	NAD(P)-binding domain-containing protein	20 days, 4:06:00	0.5	2	509|25|NA	0.00726312
complex_2557836_copA	+	0.0102	2.20119	1.03e-08	NZ_LR130511	2557836	GCAG	ACAA	missense_variant c.493_496delGCAGinsACAA p.AlaVal165ThrIle	EW030_RS13255	copA	copper-translocating P-type ATPase	391:99	0.25	4	25|NA	0.00665015
snp_1304902_citB	+	0.0122	1.83675	8.08e-07	NZ_LR130511	1304902	C	T	missense_variant c.1577C>T p.Ala526Val	EW030_RS06580	citB	aconitate hydratase AcnA	20 days, 4:06:00	0.5	2	509|25|NA	0.00526278
snp_1878310_mutY	+	0.0122	1.84227	7.19e-07	NZ_LR130511	1878310	T	A	missense_variant c.836A>T p.Asp279Val	EW030_RS09495	mutY	A/G-specific adenine glycosylase	20 days, 4:06:00	0.5	2	25|NA	0.00348624
snp_938679_cpaA	+	0.0122	1.84227	7.19e-07	NZ_LR130511	938679	G	T	missense_variant c.1515G>T p.Glu505Asp	EW030_RS04710	cpaA	sodium:proton antiporter	20 days, 4:06:00	0.5	2	25|NA	0.00286949
snp_2576283_EW030_RS13330	+	0.0122	1.84227	7.19e-07	NZ_LR130511	2576283	C	T	missense_variant c.529C>T p.Arg177Cys	EW030_RS13330	-	TetR/AcrR family transcriptional regulator	20 days, 4:06:00	0.5	2	25|NA	0.00280166
snp_1168994_fabD	+	0.0122	1.83308	8.17e-07	NZ_LR130511	1168994	C	T	missense_variant c.212C>T p.Ser71Leu	EW030_RS05920	fabD	ACP S-malonyltransferase	20 days, 4:06:00	0.5	2	25|30|NA	0.002726
complex##mnp_1947059_intergenic	+	0.00816	1.96011	7e-06	NZ_LR130511	1947059	TA	CG	NA	NA	NA	NA	20 days, 6:04:00	0.5	2	25|NA	0.0026677
complex_2521029_intergenic	+	0.0653	1.36479	3.97e-09	NZ_LR130511	2521029	TCTATTTATTCTTTT	ACTAATTAGTCTCTA	NA	NA	NA	NA	19 days, 2:32:00	0.5	2	188|NA|93	0.00244793
snp_2006074_EW030_RS10295	+	0.0122	1.86825	4.11e-07	NZ_LR130511	2006074	C	T	missense_variant c.497C>T p.Ala166Val	EW030_RS10295	-	carbon-nitrogen family hydrolase	20 days, 4:06:00	0.5	2	34|25|NA	0.00244761
snp_2451592_EW030_RS12725	+	0.0122	1.84227	7.19e-07	NZ_LR130511	2451592	G	T	missense_variant c.1255C>A p.Leu419Ile	EW030_RS12725	-	FMN-binding glutamate synthase family protein	20 days, 4:06:00	0.5	2	25|NA	0.00234709
complex_2470907_EW030_RS12820	+	0.0673	1.36479	3.09e-09	NZ_LR130511	2470907	TAGTTTA	CAATTTT	missense_variant c.123_129delTAAACTAinsAAAATTG p.Asp41Glu	EW030_RS12820	-	SDR family oxidoreductase	19 days, 1:33:00	0.5	2	188|291|NA	0.00201809
complex##mnp_2456842_cntD	+	0.0653	1.36479	3.97e-09	NZ_LR130511	2456842	TC	GA	missense_variant c.72_73delGAinsTC p.Asn25His	EW030_RS12745	cntD	ABC transporter ATP-binding protein	19 days, 2:32:00	0.5	2	188|NA|93	0.00062293
