# Supplementary material for: Comprehensive Genomic Investigation of Adaptive Mutations Driving the Low-Level Oxacillin Resistance Phenotype in Staphylococcus aureus
Source: mBio. 2020 Dec 8;11(6):e02882-20. doi: 10.1128/mBio.02882-20 (PMC7733948; doi:10.1128/mBio.02882-20)
Supplement: TABLE S4 [file mBio.02882-20-st004.xlsx]

## Sheet: Sheet1
primer name	sequence	description
pbp3 AF	CCTCACTAAAGGGAACAAAAGCTGGGTACCGTTTAAAACAGCATTAAAATTAGCGGGAGA	amplification of pbp3 5' CDS + pIMAY-Z tail
pbp3 DR	CGACTCACTATAGGGCGAATTGGAGCTCGTAAAGTTTGTTTGTTTTCACGTGAACAGA	amplification of pbp3 3' CDS + pIMAY-Z tail
pbp3 CF	TTTAAAGATACAGCAGTACCTACTGCTGGT	introduce V613A mutation GTA->GCA
pbp3 BR	ACCAGCAGTAGGTACTGCTGTATCTTTAAA	introduce V613A mutation GTA->GCA
pbp3 SEQ F	AGCGAATGATGGTTATAGAATACAGCCA	Sanger sequencing of pbp3
pbp3 SEQ R	GTGAAACCTCTTATTTTGAGATTTCACCTT	Sanger sequencing of pbp3
pIM_rpobF	CCTCACTAAAGGGAACAAAAGCTGGGTACCTTGGCAGGTCAAGTTGTCCAATATG	amplification of rpoB 5' CDS + pIMAY-Z tail
pIM_rpobR	CGACTCACTATAGGGCGAATTGGAGCTCTTAATCAGTAACTTCTTTTTGTGTTTCAGGAG	amplification of rpoB 3' CDS + pIMAY-Z tail
srpob2F	ATGATATTGACCATTTAGGTAACCGT	Sanger sequencing of rpob
cY737+	ATGGTCCATCTGCTAAAATCTCGTTAT	Sanger sequencing of rpob
blaZ AF	CCTCACTAAAGGGAACAAAAGCTGGGTACCCTGTGCAGATATTATCAATTGAATCCCAAT	amplification of blaZ 5' CDS + pIMAY-Z tail
blaZ DR	CGACTCACTATAGGGCGAATTGGAGCTCTCGATAAAGCTTTAGGTGATGCTGTAGA	amplification of blaZ 3' CDS + pIMAY-Z tail
blaZ BR	AGCACTATTTATCGCTTATGAAGTTGAAGCA	introduce 439 bp blaZ deletion
blaZ CF	GCTTCAACTTCATAAGCGATAAATAGTGCTAAGACTATAAGGTTGCTGATAAAAGTGGTC	introduce 439 bp blaZ deletion
BlaZ OUT F	AGTTATTGGAGATTGAATAGTCTCTGC	Sanger sequencing of blaZ deletion
BlaZ OUT R	TACTTAAAGATAACGCTGAACTTATCG	Sanger sequencing of blaZ deletion
gdpP F	CCTCACTAAAGGGAACAAAAGCTGGGTACCAGCGATTTATTACATCAGATGATGCTTGGG	amplification of gdpP 5' CDS + pIMAY-Z tail
gdpP R	CGACTCACTATAGGGCGAATTGGAGCTCACCACCTTCACCAGTTTTTGCTGATACT	amplification of gdpP 3' CDS + pIMAY-Z tail
gdpP SEQ F	GATCAAGAACATTCGATGCAGCGAGTTA	Sanger sequencing of pbp3
gdpP SEQ R	GCTCATACATTCTATCCATGAATGGTTACA	Sanger sequencing of pbp3
gdpP wt MUT F	ATTTATCATCCAGTAACAGTTGCA	detection of gdpP wt
gdpP del MUT F	ATTTATCATCCAGTAACAGTTGCC	detection of gdpP Q572fs
pIMAY-ZF	GGTACCCAGCTTTTGTTCCCTTTAGTGAGG	amplification of pIMAY-Z vector
pIMAY-ZR	GAGCTCCAATTCGCCCTATAGTGAGTCG	amplification of pIMAY-Z vector
pIMAY-Z-MCSF	AATACCTGTGACGGAAGATCACTTCG	amplification of pIMAY-Z insert
pIMAY-Z-MCSR	TACATGTCAAGAATAAACTGCCAAAGC	amplification of pIMAY-Z insert
